# Supplementary material for: Labor patterns of spontaneous first-stage labor in Chinese women with normal neonatal outcomes
Source: PLoS One. 2024 Jul 3;19(7):e0305243. doi: 10.1371/journal.pone.0305243 (PMC11221650; doi:10.1371/journal.pone.0305243)
Supplement: S1 Data — (XLSX) [file pone.0305243.s001.xlsx]

## Sheet: Sheet1
year	age	weight	height	week	time	examination	admission	one	two	three	four	five	six	seven	eight	nine	ten	second	third	overall	amniotomy	analgesia	oxytocin	birthweight	cesarean	Apgar & anomaly	nicu	hemorrhage	3rd laceration	4th laceration
2018	30	72	165	38	1	5	2	270		240	60	30	30	10	10	5	5	12	5	677	0	0	0	3140	0	0	0	0	0	0
2019	40	70	160	38	1	4	1	120	60	25	5	3	2	2	1	1	1	29	10	259	0	0	0	3480	0	0	0	0	0	0
2018	31	63	167	39	1	4	3	330			30	30	30	15	10	5	42	75	5	572	1	0	0	3215	0	0	0	0	0	0
2018	33	67	163	40	0	5	2	340		60	240	40	30	30	20	10	10	84	6	870	1	0	1	3550	0	0	0	0	0	0
2018	26	65	156	41	0	6	2	120		60	30	30	60	60	30	60	120	55	10	635	0	0	1	3670	0	0	0	0	0	0
2018	34	49	153	37	1	3	3	385			25	10	10	5	5	10	5	17	8	480	1	0	0	2800	0	0	0	0	0	0
2017	31	70	164	38	0	4	3	240			20	20	20	30	20	10	10	107	4	481	0	0	0	3200	0	0	0	0	0	0
2019	33	70	164	39	1	3	3	165			10	1	1	1	1	1	1	5	5	191	0	0	0	3200	0	0	0	0	0	0
2018	29	68	169	40	1	2	3	180			10	5	5	5	5	3	2	15	5	235	0	0	0	3430	0	0	0	0	0	0
2018	32	73	160	39	0	4	5	1440					90	75	60	60	30	127	10	1892	1	0	0	3880	0	0	0	1	0	0
2019	26	65	157	37	0	4	3	330			10	5	5	20	10	10	10	14	6	420	0	0	0	2800	0	0	0	0	0	0
2019	36	77	159	40	1	3	3	210			15	15	3	3	2	2	2	18	5	275	0	0	0	3390	0	0	0	0	0	0
2019	28	64	160	39	0	5	2	270		150	80	60	40	30	50	15	15	58	12	780	0	0	1	3415	0	0	0	1	0	0
2019	27	60	168	40	0	4	3	210			45	45	30	20	10	15	15	70	5	465	0	0	0	3910	0	0	1	0	0	0
2019	29	70	168	39	0	5	2	320		150	40	30	40	30	20	20	30	93	5	778	0	0	0	3580	0	0	0	0	0	0
2019	32	74	167	40	1	3	3	150			10	10	5	5	5	3	2	20	10	220	0	0	0	3710	0	0	0	0	0	0
2019	33	79	157	39	1	3	4	160				5	5	3	3	2	2	2	5	187	0	0	0	3280	0	0	0	0	0	0
2019	29	67	160	40	0	6	2	140		180	200	120	40	40	15	15	30	32	13	825	1	0	1	3200	0	0	0	0	0	0
2019	27	69	172	40	1	5	4	160				5	5	10	5	5	5	7	5	207	0	0	0	3450	0	0	1	0	0	0
2019	41	63	162	40	1	4	2	270		90	60	15	10	5	5	5	5	30	5	500	0	0	0	3585	0	0	0	0	0	0
2019	28	70	164	40	0	4	3	420			30	60	10	10	10	15	15	55	5	630	1	0	0	3430	0	0	0	0	0	0
2019	28	70	166	39	0	2	3	90			5	5	5	5	5	3	2	47	5	172	0	0	0	3500	0	0	0	0	0	0
2019	33	65	161	39	1	4	2	170		30	15	5	3	3	2	2	10	16	4	260	0	0	0	3480	0	0	0	0	0	0
2019	25	68	168	39	0	5	2	270		15	15	10	10	10	30	15	15	72	5	467	0	0	0	3250	0	0	0	0	0	0
2019	29	80	163	39	1	3	3	140			10	3	2	2	1	1	1	23	7	190	0	0	0	3880	0	0	0	0	0	0
2019	28	78	158	37	1	3	3	150			30	3	2	2	1	1	1	18	12	220	0	0	0	3135	0	0	0	0	0	0
2019	30	86	168	40	0	5	3	120			60	30	30	120	15	15	30	59	6	485	1	0	0	3345	0	0	0	0	0	0
2019	28	63	165	39	0	3	4	270				20	10	10	10	5	5	151	9	490	0	0	0	3700	0	0	0	0	0	0
2019	25	65	160	40	0	5	2	120		45	45	30	20	40	20	10	10	102	5	447	0	0	0	3580	0	0	0	0	0	0
2019	36	92	166	39	0	3	4	150				5	5	10	10	5	5	133	7	330	0	0	0	3850	0	0	0	0	0	0
2019	31	65	163	39	0	3	3	420			360	110						0	0	890	0	0	0	3320	1	0	0	0	0	0
2019	33	69	162	39	1	3	4	240				30	30	15	10	10	10	18	5	368	1	1	0	3775	0	0	0	0	0	0
2019	29	66	159	39	0	5	2	160		60	60	40	20	20	10	10	10	121	10	521	1	0	0	3020	0	0	0	0	0	0
2019	41	70	161	39	1	3	4	270				30	20	20	10	20	20	90	7	487	0	0	0	2900	0	0	0	0	0	0
2019	30	69	155	38	1	2	3	120			10	10	5	3	3	2	2	7	5	167	0	0	0	2915	0	0	0	0	0	0
2019	28	56	157	39	1	5	4	240				20	10	10	2	2	1	7	6	298	0	0	0	3440	0	0	0	0	0	0
2019	26	66	160	39	0	6	4	300				310	70	60	40	30	20	30	5	865	1	0	0	2810	0	0	0	0	0	0
2019	28	90	170	39	0	5	2	470		90	45	45	10	10	10	30	25	55	6	796	0	0	0	3375	0	0	0	0	0	0
2019	38	74	155	38	1	4	3	170			10	5	5	5	5	10	10	12	5	237	0	0	0	3615	0	0	0	0	0	0
2019	25	62	157	40	0	5	2	300		60	60	10	10	5	5	15	20	68	5	558	1	1	0	3310	0	0	0	0	0	0
2019	30	75	158	40	1	5	3	150			20	10	10	5	5	10	5	30	5	250	0	0	0	3860	0	0	0	0	0	0
2019	33	67	159	39	1	4	3	180			15	15	10	3	3	2	2	8	5	243	0	0	0	3510	0	0	0	0	0	0
2019	30	67	163	39	1	4	2	250		40	70	10	5	5	5	3	2	22	8	420	1	0	0	3380	0	0	0	0	0	0
2019	35	66	162	39	2	5	3	90			195	15	15	10	10	5	5	20	20	385	1	0	0	3405	0	0	0	0	0	0
2019	38	70	153	37	1	3	3	240			10	5	5	5	5	5	5	95	25	400	0	0	0	2760	0	0	0	0	0	0
2019	28	65	153	39	0	5	3	270			30	45	45	10	10	5	20	39	6	480	1	0	0	3430	0	0	0	0	0	0
2019	29	80	163	40	0	3	4	390				5	5	3	2	30	25	78	9	547	0	0	0	2840	0	0	0	0	0	0
2019	29	70	160	38	0	3	4	190				5	3	3	2	2	10	10	5	230	0	0	0	3400	0	0	0	0	0	0
2019	39	74	166	39	1	5	2	180		15	15	15	15	15	15	15	15	38	5	343	0	0	0	3510	0	0	0	0	0	0
2019	30	79	163	40	1	4	3	120			15	15	10	10	10	5	5	9	6	205	1	0	0	3830	0	0	0	0	0	0
2019	29	62	168	38	1	4	3	125			45	10	10	2	1	1	1	7	5	207	0	0	0	3000	0	0	0	0	0	0
2019	26	77	170	40	0	4	3	660			60	60	40	40	20	20	60	98	5	1063	1	0	0	3370	0	0	0	0	0	0
2019	29	70	161	39	0	4	2	200		40	30	20	10	10	10	5	5	84	6	420	0	0	0	3220	0	0	0	0	0	0
2019	27	61	158	39	0	5	3	140			60	30	15	15	50	20	20	36	4	390	0	0	0	2960	0	0	0	0	0	0
2019	33	86	172	38	0	5	3	180			150	120	45	45	60	60	30	68	5	763	1	1	1	3770	0	0	0	0	0	0
2019	27	71	160	37	1	3	3	155			5	5	5	5	5	5	5	18	5	213	0	0	1	3360	0	0	0	0	0	0
2019	35	73	160	37	1	3	4	135				15	15	10	10	5	5	20	10	225	1	0	0	3310	0	0	0	0	0	0
2019	27	93	168	39	0	5	2	210		20	20	10	10	10	20	10	28	35	4	377	0	0	0	3560	0	0	0	0	0	0
2019	27	72	168	39	0	8	2	270		180	120	180	60	180	125	25	15	47	30	1232	0	1	1	3955	0	0	0	0	0	0
2019	28	61	155	39	0	3	2	390		90	260							0	0	740	0	0	0	3160	1	0	0	0	0	0
2019	26	85	170	39	0	3	3	530			30	30	2	2	2	2	2	80	5	685	1	0	0	3130	0	0	0	0	0	0
2019	23	60	156	38	0	4	5	310					20	15	20	15	5	48	12	445	0	0	0	3230	0	0	0	0	0	0
2019	32	70	160	38	0	4	3	250			10	5	5	20	10	15	15	108	5	443	0	0	0	3600	0	0	0	0	0	0
2019	32	74	165	39	1	3	4	85				10	10	5	5	3	2	36	5	161	1	0	0	2900	0	0	0	0	0	0
2019	36	68	164	39	1	4	3	180			10	10	10	20	20	10	10	64	6	340	0	0	0	3710	0	0	0	0	0	0
2019	28	63	158	39	0	3	5	180					20	10	10	10	10	46	4	290	0	0	0	2800	0	0	0	0	0	0
2019	26	61	163	39	0	6	2	200		150	60	60	40	30	30	30	10	19	6	635	0	0	1	3400	0	0	0	0	0	0
2019	25	73	168	39	0	3	4	240				20	10	10	10	5	5	48	6	354	0	0	0	3190	0	0	0	0	0	0
2019	35	60	162	38	0	5	3	370			30	20	10	10	10	5	5	16	4	480	0	0	0	3115	0	0	0	0	0	0
2019	37	69	160	37	2	4	3	295			15	10	5	5	5	3	2	6	6	352	1	0	0	3160	0	0	0	0	0	0
2019	37	69	160	37	2	4	3	295			15	10	10	5	2	2	1	6	6	352	1	0	0	3160	0	0	0	0	0	0
2019	34	58	162	39	1	4	1	120	15	15	5	5	3	3	2	2	2	19	5	196	0	0	1	3245	0	0	0	0	0	0
2019	32	65	158	37	1	2	3	180			10	5	5	5	5	5	5	37	5	262	0	0	0	2840	0	0	0	0	0	0
2019	29	64	166	39	0	4	4	400				15	15	10	10	10	20	54	6	540	0	0	0	2985	0	0	0	0	0	0
2019	37	70	160	39	0	4	3	300			20	20	10	10	5	5	10	138	32	550	0	0	0	3280	0	0	0	0	0	0
2019	28	65	160	40	0	4	3	450			90	60	30	30	25	10	10	138	5	848	1	0	0	3365	0	0	0	0	0	0
2019	31	66	158	39	0	5	3	720			30	30	90	105	90	15	10	154	21	1265	0	0	1	3460	0	0	0	1	0	0
2019	26	59	161	39	0	4	2	180		50	40	10	10	10	10	10	10	32	5	367	0	0	0	2260	0	1	1	0	0	0
2019	29	70	162	40	0	3	5	135					10	10	5	5	30	76	4	275	0	0	0	3350	0	0	0	0	0	0
2019	31	76	170	41	0	5	3	300			60	60	90	30	30	30	60	69	5	734	1	0	0	3500	0	0	0	0	0	0
2019	28	68	156	39	0	4	3	495			30	25	10	10	10	5	5	57	5	652	1	0	1	2920	0	0	0	0	0	0
2019	39	68.5	159	37	2	3	4	160				5	5	5	5	5	5	13	5	208	0	0	0	3450	0	0	0	0	0	0
2019	26	58	160	39	0	5	3	510			200	30	30	10	10	10	20	60	10	890	0	1	0	3725	0	0	1	0	0	0
2019	32	50	163	39	2	5	3	125			10	15	5	5	5	5	5	15	4	194	0	0	0	2925	0	0	0	0	0	0
2019	24	74	165	39	0	4	3	300			30	30	45	45	10	5	5	39	8	517	0	0	0	3970	0	0	0	0	0	0
2019	19	89	160	39	0	5	2	150		240	15	15	10	10	10	15	15	12	7	499	0	0	0	2795	0	0	0	0	0	0
2019	29	59	161	37	0	4	3	240			40	30	20	10	10	20	25	116	5	516	0	0	0	3310	0	0	0	0	0	0
2019	28	60	160	39	0	5	2	240		120	45	45	150	30	30	30	30	75	4	799	1	0	0	2980	0	0	0	0	0	0
2019	32	70	158	38	1	5	2	340		30	15	5	5	5	5	10	5	2	3	425	0	0	0	2970	0	0	0	0	0	0
2019	26	55	167	39	0	4	2	225		30	15	30	5	3	3	2	2	88	5	408	0	0	0	3265	0	0	0	0	0	0
2019	28	62	170	38	1	3	4	185				15	10	10	5	5	5	25	15	275	0	0	0	3240	0	0	0	0	0	0
2019	25	63	165	40	0	3	5	210					60	10	10	5	5	55	10	365	1	0	0	3500	0	0	0	0	0	0
2019	30	73	165	40	0	5	3	400			90	60	35	30	10	5	15	29	8	682	1	0	1	3550	0	0	0	0	0	0
2019	29	75	160	40	0	5	2	110		90	90	5	3	2	10	10	10	94	5	429	0	0	0	3040	0	0	0	0	0	0
2019	24	65	162	39	0	5	2	300		60	30	30	40	40	40	60	30	149	10	789	1	0	0	3000	0	0	1	0	0	0
2019	25	70	156	40	0	4	3	360			10	10	20	10	10	15	10	50	10	505	0	0	0	3010	0	0	0	0	0	0
2019	35	75	160	40	1	4	3	120			30	40	3	3	2	2	2	10	6	218	0	0	0	3765	0	0	0	0	0	0
2019	28	74	159	39	0	5	3	300			210	470	30	20	20	10	10	75	5	1150	1	0	1	3450	0	0	0	0	0	0
2019	35	59	165	39	0	4	4	270				60	10	5	5	10	10	130	5	505	0	0	0	3650	0	0	0	0	1	0
2019	34	59	165	39	0	5	3	270			30	30	20	20	10	5	5	130	5	525	0	0	0	3650	0	0	0	0	1	0
2019	38	67	165	39	1	5	1	300	360	420	30	30	5	3	3	2	2	28	7	1190	0	0	0	2800	0	0	0	0	0	0
2019	40	67.5	160	39	1	4	4	120				20	10	5	5	3	2	17	5	187	0	0	0	3040	0	0	0	0	0	0
2019	32	48	153	39	0	3	4	420				60	30	20	20	20	30	95	5	700	0	0	0	2710	0	0	0	0	0	0
2019	29	60	161	38	0	4	3	270			15	15	10	10	10	10	10	48	5	403	0	0	0	2860	0	0	0	0	0	0
2019	31	76	163	37	1	4	2	490		30	30	15	5	5	5	3	2	8	2	595	1	0	0	3155	0	0	0	0	0	0
2019	40	76	158	39	0	4	3	300			60	10	10	10	10	10	10	23	12	455	0	0	0	3215	0	0	0	0	0	0
2019	32	65	157	39	1	2	3	300			15	10	10	5	5	5	5	9	6	370	0	0	0	3360	0	0	0	0	0	0
2019	26	75	166	39	0	4	2	180		60	30	20	20	5	5	5	5	87	2	419	0	0	0	3660	0	0	0	0	0	0
2019	27	65	158	39	1	4	4	440				40	15	15	10	10	10	50	5	595	0	0	0	4150	0	0	0	0	0	0
2019	26	70	158	38	0	4	2	240		60	45	45	10	10	5	5	10	55	10	495	0	0	0	2685	0	0	0	0	0	0
2019	25	60	158	39	1	4	5	210					20	5	5	5	5	22	2	274	1	0	0	2830	0	0	0	0	0	0
2019	35	75.5	166	39	0	3	3	170			20	20	10	5	5	5	5	23	2	265	0	0	0	3050	0	0	0	0	0	0
2019	33	70	170	39	1	4	3	270			10	4	10	6	5	5	5	15	5	335	0	0	0	3120	0	0	0	0	0	0
2019	34	79	170	39	0	4	2	165		45	30	30	30	20	20	20	30	0	0	390	0	1	0	3420	1	0	0	0	0	0
2019	23	66	158	40	1	2	3	240			10	5	5	3	3	2	2	20	5	295	0	0	0	3410	0	0	0	0	0	0
2019	36	68	162	40	1	2	4	170				3	2	2	1	1	1	20	6	206	1	0	0	3960	0	0	0	0	0	0
2019	27	60	159	39	0	2	3	120			260							0	0	380	1	0	0	3540	1	0	0	0	0	0
2019	32	61	157	40	0	4	3	280			90	45	45	30	30	30	30	113	7	700	0	0	0	3610	0	0	0	0	0	0
2019	31	71	166	39	0	3	4	180				20	10	10	10	5	5	49	21	310	0	0	0	3150	0	0	0	0	0	0
2019	21	64	155	39	0	0														0	0	0	0	2890	1	0	0	0	0	0
2019	28	68	157	39	0	5	2	420		150	120	20	10	5	5	10	10	55	7	812	1	1	1	3310	0	0	0	0	0	0
2019	31	62	160	39	0	4	5	290					20	10	60	15	15	79	5	494	0	0	0	3340	0	0	0	0	0	0
2019	19	85	159	39	0	2	3	260			340							0	0	600	1	0	0	3530	1	0	0	0	0	0
2019	29	68	160	39	1	4	1	80	20	20	10	10	5	3	3	2	2	16	4	175	0	0	0	3190	0	0	0	0	0	0
2019	43	65	153	38	1	3	4	200				5	5	5	3	2	10	17	3	250	0	0	0	3075	0	0	0	0	0	0
2019	32	75	162	40	1	5	3	240			10	10	10	15	15	10	10	45	5	370	1	0	0	3895	0	0	0	0	0	0
2019	28	62	159	39	0	5	3	100			80	20	20	20	10	10	10	31	4	305	0	0	0	3370	0	0	0	0	0	0
2019	29	60	168	40	0	4	6	300						30	30	60	30	47	30	527	1	0	0	3570	0	0	0	0	0	0
2019	26	65	158	40	1	3	3	100			5	5	5	3	2	1	11	8	5	145	0	0	0	3430	0	0	0	0	0	0
2019	30	69	166	38	0	4	6	180						60	15	15	30	38	12	350	0	0	0	3370	0	0	0	0	0	0
2019	26	61	164	40	0	4	3	170			30	45	45	50	30	30	20	82	4	506	1	0	1	3680	0	0	0	0	0	0
2019	27	71.5	160	40	1	6	2	240		20	10	10	30	30	30	5	5	12	13	405	0	0	0	3620	0	0	0	0	0	0
2019	28	64	158	39	0	3	6	270						20	10	5	5	28	7	345	0	0	0	2990	0	0	0	0	0	0
2019	24	59	163	38	0	4	2	270		90	60	10	5	5	5	5	30	90	5	575	0	0	0	2900	0	0	0	0	0	0
2019	32	55	152	37	0	4	3	230			20	10	10	20	20	20	50	69	5	454	0	0	0	3250	0	0	0	0	0	0
2019	32	55	152	39	0	4	3	200			70	60	10	10	5	5	20	69	5	454	0	0	0	3285	0	0	0	0	0	0
2019	33	57	158	39	1	4	3	285			75	10	10	10	5	5	5	18	2	425	0	0	0	3275	0	0	0	0	0	0
2019	29	67	160	39	0	3	4	360				10	10	5	5	15	15	18	5	443	0	0	0	3100	0	0	0	0	0	0
2019	25	64	165	40	0	4	4	480				40	40	10	10	5	5	70	5	665	0	0	0	3055	0	0	0	0	0	0
2019	28	77	166	39	0	3	5	210					5	3	2	10	10	32	5	277	0	0	0	2800	0	0	0	0	0	0
2019	29	65	156	39	0	6	2	330		210	170	30	30	30	30	30	30	74	5	969	1	0	0	3120	0	0	0	0	0	0
2019	28	60	158	39	1	3	2	160		30	30	10	10	10	5	5	5	11	2	278	0	0	0	3350	0	0	0	0	0	0
2019	28	69	156	41	0	3	4	260				100	5	5	5	5	5	28	7	420	0	0	0	3500	0	0	0	0	0	0
2019	32	71.5	170	40	0	4	3	90			5	5	5	5	5	5	15	36	6	177	0	0	0	3665	0	0	0	0	0	0
2019	43	60	158	37	1	3	4	145				5	5	3	2	5	5	36	2	208	0	0	0	3875	0	0	0	0	0	0
2019	27	75	161	38	2	4	2	130		120	5	5	5	5	5	3	2	19	5	304	0	0	0	2890	0	0	0	0	0	0
2019	31	70	164	38	1	4	3	240			15	5	5	3	2	5	5	7	4	291	0	0	0	3800	0	0	0	0	0	0
2019	26	78.5	158	37	0	3	4	600				10	10	10	10	10	10	48	5	713	1	0	0	3745	0	0	0	0	0	0
2019	29	68	160	40	0	5	3	210			30	120	120	20	20	20	10	159	5	714	0	0	0	3450	0	0	1	0	0	0
2019	31	65.5	158	39	1	4	4	90				100	60	30	20	10	10	90	8	418	0	0	0	3250	0	0	0	0	0	0
2019	32	59	160	39	0	3	3	300			20	10	10	5	5	5	5	63	7	430	0	0	0	3660	0	0	0	0	0	0
2019	26	65	163	37	0	3	3	440			10	5	5	5	5	5	5	21	5	506	0	0	0	3200	0	0	0	0	0	0
2019	29	65	164	39	0	4	4	330				70	30	30	40	20	20	23	1	564	1	0	0	3235	0	0	0	0	0	0
2019	32	71	165	40	0	3	5	360					90	60	50	15	15	54	5	649	1	0	0	3270	0	0	0	0	0	0
2019	29	57	158	39	0	4	3	270			120	90	30	20	10	15	15	110	15	695	0	0	0	3235	0	0	0	0	0	0
2019	29	69	164	40	0	5	2	240		90	60	15	15	10	10	10	30	126	10	616	1	0	1	3600	0	0	0	0	0	0
2019	29	68	162	38	0	4	3	480			30	20	10	20	10	10	20	60	5	665	0	0	0	3430	0	0	0	0	0	0
2019	30	73.5	156	38	1	4	3	330			30	30	20	15	10	10	5	5	2	457	0	0	0	3180	0	0	0	0	0	0
2019	25	65	158	37	0	4	2	120		90	60	60	40	40	40	15	15	27	5	512	0	0	0	2870	0	0	0	0	0	0
2019	28	80	159	39	0	3	3	165			5	5	5	3	3	2	2	79	10	279	0	0	0	3340	0	0	0	0	0	0
2019	28	70	162	39	0	4	3	610			15	10	5	20	10	15	15	21	3	724	0	0	0	3025	0	0	0	0	0	0
2019	33	67	167	39	1	3	3	210			15	15	1	1	1	1	1	17	6	268	0	0	0	3290	0	0	0	0	0	0
2019	32	57	160	40	1	3	4	390				10	10	5	5	15	15	49	11	510	0	0	0	3700	0	0	0	0	0	0
2019	30	76	170	39	0	5	3	360			150	100	100	30	20	15	15	43	2	835	0	0	1	3005	0	0	0	0	0	0
2019	32	73	165	38	1	3	4	120				5	5	5	5	5	5	23	5	178	0	0	0	3270	0	0	0	0	0	0
2019	29	71	163	38	0	4	3	300			40	40	40	30	30	15	15	97	5	612	0	0	0	3700	0	0	0	0	0	0
2019	34	70	162	37	1	4	4	120				5	5	5	35	10	5	15	5	205	0	0	0	3450	0	0	0	0	0	0
2019	29	77	160	39	0	5	3	390			120	20	10	10	10	10	5	25	10	610	1	0	0	3370	0	0	0	0	0	0
2019	32	69	160	39	1	3	4	220				10	10	10	10	5	5	96	4	370	0	0	0	3720	0	0	0	0	0	0
2019	32	55	156	40	0	4	2	460		240	100	100	60	30	30	30		0	0	1050	1	0	0	3200	1	1	1	1	0	0
2019	38	75	156	37	1	4	2	85		20	15	10	5	5	5	5	10	33	12	205	0	0	0	3150	0	0	0	0	0	0
2019	28	73	160	37	0	4	3	390			60	30	30	45	45	30	30	95	4	759	0	0	0	2745	0	0	0	0	0	0
2019	30	69	160	38	1	0	10											15	5	20	0	0	0	3570	0	0	0	0	0	0
2019	28	70.5	158	39	0	3	5	180					15	10	5	15	15	15	5	260	0	0	0	3145	0	0	0	0	0	0
2019	30	70	160	39	0	4	3	265			20	20	20	30	30	20	10	43	5	463	0	0	1	2965	0	0	0	0	0	0
2019	37	55	156	39	1	4	3	380			5	3	2	10	5	3	2	13	7	430	0	0	0	2900	0	0	0	0	0	0
2019	34	70	158	39	1	4	3	120			80	70	15	10	10	10	5	10	10	340	0	0	0	3000	0	0	0	0	0	0
2019	36	65	157	37	1	3	3	140			30	3	2	2	1	1	1	12	20	212	0	0	1	2885	0	0	0	0	0	0
2019	35	60	150	37	1	3	3	120			30	5	5	3	3	2	2	42	5	217	0	0	0	3020	0	0	0	1	0	0
2019	31	80	163	40	1	2	4	880				10	5	5	5	5	5	46	4	965	0	0	0	3440	0	0	0	0	0	0
2019	33	62	155	38	1	4	4	240				15	15	15	10	5	5	20	5	330	0	0	0	3215	0	0	0	0	0	0
2019	38	63	155	38	1	4	6	110						40	40	10	5	31	4	240	0	0	0	3640	0	0	0	0	0	0
2019	29	74	163	40	0	4	3	510			30	20	10	20	10	30	20	129	6	785	1	0	1	3510	0	0	1	0	0	0
2019	37	53	154	39	0	5	4	665				75	70	45	45	90	30	118	2	1140	1	0	1	3710	0	0	0	0	0	0
2019	33	62	152	40	0	4	3	480			10	10	10	10	5	10	5	78	2	620	1	0	0	3080	0	0	0	0	0	0
2019	36	60	152	37	0	4	2	300		30	30	30	10	10	10	10	10	36	8	484	0	0	0	2955	0	0	0	0	0	0
2019	28	72	157	39	0	3	5	210					20	10	10	10	10	25	5	300	1	0	0	3500	0	0	0	0	0	0
2019	39	64	158	38	1	4	3	170			15	10	5	5	5	5	5	5	5	230	0	0	0	3240	0	0	0	0	0	0
2019	25	67	160	39	0	3	4	420				20	20	10	10	30	20	131	5	666	0	0	0	3380	0	0	0	0	0	0
2019	37	70	162	37	1	3	2	250		20	20	3	2	2	1	1	1	29	5	334	0	0	1	2780	0	0	0	0	0	0
2019	27	60	152	37	0	4	2	150		90	10	10	10	10	10	5	5	28	7	335	0	0	0	2775	0	0	0	0	0	0
2019	33	56	157	37	0	5	3	120			120	90	40	40	40	60	30	100	10	650	0	0	0	2980	0	0	0	0	0	0
2019	22	52	162	40	0	3	3	390			30	30	10	5	5	5	5	74	5	559	0	0	0	3500	0	1	1	0	0	0
2019	31	68	160	39	0	4	4	570				40	30	10	5	5	10	94	6	770	0	0	0	3650	0	0	0	0	0	0
2019	31	87	167	40	0	5	2	230		190	150	60	60	50	5	3	2	93	10	853	1	0	0	3800	0	0	0	0	0	0
2019	28	75	166	39	0	3	4	180				5	3	2	10	10	10	25	5	250	0	0	0	3120	0	0	0	0	0	0
2019	30	74	160	39	1	4	2	635		115	60	10	5	5	5	3	2	79	5	924	1	1	0	3795	0	0	0	0	0	0
2019	27	63.5	150	37	0	3	3	240			90	60	60	10	10	5	5	65	20	565	0	0	0	3410	0	0	0	0	0	0
2019	31	74.5	166	38	1	3	3	400			20	10	10	10	10	30	30	122	3	645	0	0	0	3210	0	0	0	0	0	0
2019	29	75	160	37	0	4	4	370				30	30	30	10	10	18	63	30	591	0	0	0	2680	0	0	0	0	0	0
2019	34	65	154	37	1	5	3	140			20	10	5	10	5	5	5	33	5	238	0	0	0	3260	0	0	0	0	0	0
2019	35	62	155	39	2	3	3	330			25	1	1	1	1	1	1	39	5	405	0	0	0	3900	0	0	0	0	0	0
2019	34	70	160	38	1	3	3	120			15	10	10	10	10	5	30	28	5	243	0	0	0	3540	0	0	0	0	0	0
2019	27	65	160	39	0	3	5	240					30	20	20	20	10	47	6	393	0	0	0	3390	0	0	0	0	0	0
2019	26	63	154	38	0	4	3	345			165	30	30	10	10	5	5	76	5	681	1	0	0	2940	0	0	0	0	0	0
2019	29	65	158	39	0	4	2	130		90	60	30	10	10	10	15	15	61	5	436	0	0	0	2800	0	0	0	0	0	0
2019	32	63	157	38	1	3	4	130				30	30	5	5	3	2	13	7	225	0	0	0	3050	0	0	0	0	0	0
2019	27	63.5	159	39	0	5	2	270		40	30	30	150	30	30	15	15	44	5	659	1	0	0	3320	0	0	0	0	0	0
2019	32	60	155	38	0	6	2	330		150	30	30	20	20	20	30	10	8	2	650	0	0	0	3300	0	0	0	0	0	0
2019	33	66	162	38	1	3	3	210			10	10	10	10	10	5	5	20	10	300	0	0	0	3460	0	0	0	0	0	0
2019	41	70	163	40	1	5	3	250			170	15	15	10	5	5	5	44	5	524	0	0	1	3500	0	0	0	0	0	0
2019	31	64	164	39	1	4	2	155		45	40	50	5	3	3	2	2	9	6	320	1	0	0	3530	0	0	0	0	0	0
2019	30	65	156	37	1	5	2	90		60	15	15	10	5	5	5	5	65	15	290	0	0	0	3390	0	0	0	0	0	0
2019	26	80	166	39	0	4	5	340					120	50	20	20	10	35	5	600	1	0	0	3450	0	0	0	0	0	0
2019	31	64	156	39	1	3	3	150			15	15	10	5	5	5	5	18	5	233	0	0	1	3310	0	0	0	0	0	0
2019	26	77	158	40	0	4	3	495			135	20	20	10	10	15	15	39	5	764	0	0	0	3195	0	0	0	0	0	0
2019	26	77	158	40	0	4	3	530			120	10	10	10	10	15	15	39	5	764	0	0	1	3195	0	0	0	0	0	0
2019	25	99	160	39	0	3	5	180					20	10	10	10	10	40	5	285	0	0	0	3470	0	0	0	0	0	0
2019	30	73	158	39	0	5	2	310		120	120	90	45	45	90	20	20	95	7	962	0	0	0	3420	0	0	0	0	0	0
2019	26	69	168	39	0	4	3	720			30	20	10	30	30	30	30	55	5	960	1	0	1	3980	0	0	0	0	0	0
2019	30	74	155	40	0	4	2	180		30	30	45	45	10	10	5	5	42	8	410	0	0	1	3225	0	0	0	0	0	0
2019	33	84	158	38	0	4	2	300		30	15	10	5	10	10	5	5	55	5	450	0	0	0	3180	0	0	0	0	0	0
2019	38	72.5	160	39	1	4	2	285		60	5	3	3	2	2	5	5	30	5	405	0	0	0	3400	0	0	0	0	0	0
2019	38	72.5	160	38	1	4	2	285		65	3	3	2	1	1	5	5	30	5	405	1	0	0	3400	0	0	0	0	0	0
2019	30	64	161	39	0	4	4	270				20	10	20	10	15	15	64	11	435	0	0	0	3350	0	0	0	0	0	0
2019	21	71	172	37	0	5	2	290		150	80	80	30	10	10	5	5	64	5	729	0	0	0	3095	0	0	0	0	0	0
2019	32	56	160	38	0	5	3	315			40	30	30	20	15	60	15	178	7	710	0	0	0	3170	0	0	1	0	0	0
2019	33	76	169	40	0	4	3	230			90	90	10	10	10	15	15	52	3	525	0	0	0	3490	0	0	0	0	0	0
2019	33	76	157	38	1	4	2	260		50	15	12	3	2	1	1	1	9	1	355	0	0	0	2920	0	0	0	0	0	0
2019	30	66	159	39	0	4	4	270				30	30	10	10	10	5	92	13	470	0	0	0	3300	0	0	0	0	0	0
2019	26	64	161	38	1	2	3	240			20	10	10	10	10	10	10	14	6	340	0	0	0	3020	0	0	0	0	0	0
2019	36	65	159	39	0	4	3	360			225	180	20	20	20	30	30	15	5	905	0	0	1	3950	0	0	1	0	0	0
2019	30	65.5	160	37	1	4	3	450			30	10	10	5	5	3	2	26	5	546	0	0	1	3750	0	0	0	0	0	0
2019	27	68	162	40	0	5	2	60		45	45	30	20	20	30	13	10	52	3	328	0	0	0	2890	0	0	0	0	0	0
2019	34	63	154	40	0	6	2	240		60	60	60	120	60	50	30	40	104	5	829	1	0	0	2750	0	0	1	0	0	0
2019	34	63	154	39	0	6	2	240		120	60	50	70	30	30	60	60	104	5	829	1	0	0	2750	0	1	1	0	0	0
2019	27	63	154	38	0	3	3	475			10	10	5	5	5	3	2	22	7	544	0	0	0	2950	0	0	0	0	0	0
2019	28	71.5	167	38	0	3	5	330					30	20	10	15	15	50	5	475	0	0	0	2960	0	0	0	0	0	0
2019	24	61	162	40	0	5	2	270		375	30	30	10	10	10	10	5	75	5	830	1	1	1	3350	0	0	0	0	0	0
2019	26	69	157	39	0	3	2	260		60	40	30	10	5	5	5	5	41	7	468	0	0	0	3335	0	0	0	0	0	0
2019	24	74	166	39	0	4	4	340				10	10	5	3	2	20	79	5	474	0	0	0	3175	0	0	0	0	0	0
2019	29	69	158	40	0	5	2	240		255	20	20	20	20	15	10	30	23	2	655	0	0	1	3220	0	0	0	0	0	0
2019	27	68	156	40	0	4	2	250		150	60	40	15	15	10	10	10	122	5	687	0	0	0	3390	0	0	1	0	0	0
2019	31	67.5	158	39	1	4	2	100		85	25	20	20	20	20	15	15	27	5	352	0	0	0	3575	0	0	0	0	0	0
2019	30	71	156	39	1	5	2	350		95	15	5	5	3	2	3	2	11	4	495	0	0	0	3825	0	0	0	0	0	0
2019	33	74	162	41	1	3	4	270				30	20	10	10	5	5	12	10	372	0	0	0	3550	0	0	0	0	0	0
2019	27	66	165	40	0	3	4	420				20	10	10	10	20	20	60	5	575	0	0	0	3380	0	0	0	0	0	0
2019	29	64	163	40	0	5	4	360				90	90	60	110	60	30	70	5	875	1	0	0	3935	0	0	0	0	0	0
2019	35	75	168	39	0	3	4	240				10	10	5	5	15	15	46	4	350	0	0	0	3160	0	0	0	0	0	0
2019	26	66	168	39	0	3	3	320			10	10	10	5	5	5	5	57	5	432	0	0	0	3230	0	0	0	0	0	0
2019	30	70	168	38	2	4	2	180		40	40	10	10	5	5	3	2	12	5	312	0	0	0	3650	0	0	0	0	0	0
2019	27	68	160	40	0	5	2	240		80	60	5	5	10	10	10	20	107	3	550	0	0	0	3380	0	0	0	0	0	0
2019	32	67	163	39	0	4	3	390			60	30	30	20	10	10	5	20	5	580	0	0	0	3350	0	0	0	0	0	0
2019	24	99	175	39	0	4	3	250			40	30	30	10	10	15	15	34	5	439	0	0	0	3710	0	0	0	0	0	0
2019	31	70	155	38	1	5	2	355		105	40	30	10	10	10	5	5	26	8	604	0	0	0	3200	0	0	0	0	0	0
2019	30	61	162	38	1	3	3	70			20	10	10	3	3	2	2	12	7	139	0	0	0	3130	0	0	0	0	0	0
2019	32	58	160	38	0	6	3	180			360	120	120	30	30	20	20	138	5	1023	1	0	0	2920	0	0	0	0	0	0
2019	25	74	163	39	0	5	3	360			60	60	90	90	20	20	20	74	6	800	0	0	0	3480	0	0	0	0	0	0
2019	25	57.7	156	39	0	5	2	220		120	110	120	60	60	10	10	10	48	2	770	0	0	0	3850	0	0	0	0	0	0
2019	29	72	161	40	0	6	3	170			60	100	60	30	40	40	60	99	7	666	1	1	0	3645	0	0	0	0	0	0
2019	30	70	160	37	0	4	3	270			45	45	10	10	10	15	15	125	5	550	0	1	0	3155	0	0	0	0	0	0
2019	28	64	163	39	0	4	2	480		120	105	20	20	20	10	10	10	106	7	908	1	0	0	2850	0	0	0	0	0	0
2019	30	61	155	38	1	3	5	113					5	4	5	5	3	9	11	155	0	0	0	3110	0	1	1	0	0	0
2019	33	67	152	38	1	4	1	130	15	15	30	5	5	3	3	2	2	14	6	230	0	0	0	3060	0	0	0	0	0	0
2019	35	64	160	38	2	2	3	160			10	10	5	3	3	2	2	11	4	210	0	0	0	2855	0	0	0	0	0	0
2019	32	71	160	39	1	5	2	180		50	50	15	10	5	5	3	2	12	8	340	1	0	0	3430	0	0	0	0	0	0
2019	25	87	161	39	0	5	4	620				60	60	60	60	70	30	107	5	1072	0	0	1	4210	0	0	0	0	0	0
2019	25	84	163	40	0	6	3	450			120	130	240	40	40	15	15	82	8	1140	0	0	0	3330	0	0	0	0	0	0
2019	33	70	163	37	0	5	2	360		120	100	60	60	60	40	40	60	143	4	1047	0	0	1	3250	0	0	0	0	0	0
2019	29	95	163	39	0	4	4	420				30	30	60	30	30	40	47	4	691	0	0	0	3490	0	0	0	0	0	0
2019	30	62	164	38	1	3	2	120		45	45	10	5	5	5	3	2	17	5	262	0	0	0	2930	0	0	0	0	0	0
2019	35	66.5	158	38	0	4	2	140		90	60	20	10	10	10	5	5	76	5	431	1	0	0	3010	0	0	0	0	0	0
2019	26	58	153	40	0	4	2	270		60	60	60	40	40	40	20	20	93	4	707	1	1	0	2970	0	0	0	0	0	0
2019	30	50	157	39	1	2	4	120				10	5	5	5	3	2	30	5	185	0	0	0	2630	0	0	0	0	0	0
2019	30	63	160	37	0	3	4	314				20	20	20	20	20	20	18	2	454	0	0	0	2595	0	0	0	0	0	0
2019	37	65	157	39	1	2	4	150				10	10	10	10	5	5	25	5	230	0	0	0	3200	0	0	0	0	0	0
2019	27	65	162	41	0	3	3	160			10	10	10	5	5	5	5	15	5	230	0	0	0	2830	0	0	0	0	0	0
2019	30	79	164	39	0	3	6	270						40	20	30	20	96	4	480	0	0	0	3390	0	0	0	0	0	0
2019	31	66	163	38	0	3	6	300						10	10	10	30	65	5	430	0	0	0	3060	0	0	0	0	0	0
2019	25	64	163	40	0	5	3	400			200	40	30	20	10	15	15	46	5	781	1	1	0	3650	0	0	0	0	0	0
2019	29	69	165	37	0	3	4	360				10	10	10	10	10	10	33	7	460	0	0	0	2485	0	1	0	0	0	0
2019	29	73	160	39	0	5	2	840		60	60	30	30	30	60	30	40	96	4	1280	0	0	1	3000	0	0	0	0	0	0
2019	28	70	168	39	0	3	4	240				20	10	10	5	5	10	77	3	380	0	0	0	3675	0	0	0	0	0	0
2019	24	98	158	38	0	5	2	330		80	60	20	10	10	30	15	30	121	4	710	0	0	1	3165	0	1	1	0	0	0
2019	36	59	157	39	1	4	3	300			30	20	5	3	2	10	5	16	4	395	0	0	0	3050	0	0	0	0	0	0
2019	24	61.5	158	40	0	5	2	210		285	240	150	30	30	20	10	45	28	5	1053	0	0	0	3780	0	0	0	0	0	0
2019	40	62	150	38	0	4	4	300				20	10	5	3	2	20	13	2	375	0	0	0	3030	0	0	0	0	0	0
2019	23	62.5	167	39	0	4	2	280		40	40	40	20	20	10	10	50	50	5	565	0	1	0	2850	0	0	0	0	0	0
2019	24	60	160	37	0	4	3	520			20	20	10	10	30	20	30	22	5	687	0	1	0	2920	0	0	0	0	0	0
2019	24	59.5	160	39	0	4	2	340		40	40	20	10	10	10	10	10	47	16	553	1	1	0	2940	0	0	0	0	0	0
2019	32	63	162	39	0	5	2	180		60	45	45	90	20	10	15	15	10	6	496	1	0	0	3350	0	0	0	0	0	0
2019	30	71.5	160	40	0	4	4	530				60	60	10	10	10	30	91	5	806	0	0	1	4025	0	0	0	0	0	0
2019	36	80	165	39	1	5	4	90				30	15	15	20	3	2	31	15	221	0	0	0	3625	0	0	0	0	0	0
2019	27	71	158	39	0	6	2	330		120	140	40	10	10	5	5	15	53	10	738	0	0	0	3130	0	0	0	0	0	0
2019	34	65	156	40	1	4	1	370	15	10	10	5	5	3	2	15	15	35	5	490	0	0	0	3750	0	0	0	0	0	0
2019	33	73	164	40	1	4	3	270			15	15	10	5	5	5	5	5	15	350	1	0	0	3450	0	0	0	0	0	0
2019	33	72	166	40	0	3	2	450		90	410							0	0	950	0	1	1	3210	1	0	0	0	0	0
2019	30	59	160	40	0	5	2	280		120	110	20	10	20	10	15	15	79	6	685	0	0	0	3510	0	0	0	0	0	0
2019	35	53	160	39	0	5	3	300			90	60	15	15	15	15	15	93	7	625	0	0	0	2980	0	0	0	0	0	0
2019	23	68	159	40	0	3	4	270				10	10	5	5	15	15	91	4	425	0	0	0	3020	0	0	0	0	0	0
2019	30	64	160	38	0	5	2	420		150	30	25	25	20	20	30	30	105	10	865	0	0	0	3420	0	0	0	0	0	0
2019	29	74	165	40	1	3	3	90			90	5	3	3	2	1	1	13	5	213	0	0	1	3260	0	0	0	0	0	0
2019	27	81	168	39	0	4	4	240				40	20	30	30	15	15	65	30	485	0	0	0	2675	0	0	0	0	0	0
2019	35	72.5	162	39	1	4	3	180			90	38	3	3	2	2	2	5	5	330	0	0	0	3710	0	0	0	0	0	0
2019	37	65	156	38	1	3	2	50		40	5	3	3	3	2	2	2	12	5	127	0	0	0	3180	0	0	0	0	0	0
2019	38	74	160	40	1	4	3	210			165	45	45	20	20	10	10	73	7	605	0	0	0	3205	0	0	0	0	0	0
2019	33	63	157	38	1	3	4	270				30	30	20	20	10	10	84	2	476	0	0	0	2690	0	0	0	0	0	0
2019	30	65	157	39	1	3	3	300			100	10	5	5	5	3	2	10	30	470	0	0	0	3000	0	0	0	0	0	0
2019	25	63	156	40	0	4	4	320				30	30	10	10	10	30	40	5	485	0	0	0	2825	0	0	0	0	0	0
2019	32	75	165	40	0	3	3	240			10	10	2	2	2	2	2	18	5	293	0	0	0	3550	0	0	0	0	0	0
2019	22	66	155	39	0	6	3	260			45	45	110	40	40	30	30	156	6	762	1	0	0	3490	0	0	1	0	0	0
2019	29	70	160	39	1	4	2	70		90	20	10	10	10	10	15	15	7	13	270	0	0	0	3540	0	0	0	0	0	0
2019	32	68	160	40	1	3	3	280			40	5	5	3	3	2	2	20	5	365	0	0	0	3035	0	0	0	0	0	0
2019	31	58.8	157	38	1	3	2	80		20	20	20	10	5	5	5	5	30	35	235	1	0	0	3190	0	0	0	0	0	0
2019	25	78	165	38	0	5	2	150		90	90	60	60	30	20	20	30	72	8	630	0	0	0	3760	0	0	0	0	0	0
2019	34	83.5	166	40	1	4	3	250			165	20	15	10	10	5	5	25	5	510	1	0	0	3925	0	0	1	0	0	0
2019	29	63	160	38	0	4	4	330				30	30	30	30	30	40	44	6	570	0	0	0	2825	0	0	0	0	0	0
2019	23	62	165	40	0	5	2	220		240	180	120	40	40	40	210	30	106	4	1230	1	0	0	3730	0	0	0	0	0	0
2019	34	72.5	161	40	1	4	2	120		20	10	15	15	10	5	5	5	10	5	220	0	0	0	3465	0	0	0	0	0	0
2019	22	64	157	39	0	3	5	150					50	10	10	5	5	44	4	278	1	0	0	2850	0	0	0	0	0	0
2019	31	72	153	39	0	5	2	120		240	120	120	50	50	50	60	30	123	10	973	0	1	0	3285	0	1	1	0	0	0
2019	29	83	165	41	1	6	2	200		60	125	5	2	2	1	3	2	21	19	440	1	0	1	3600	0	0	0	0	0	0
2019	35	81	160	40	0	5	2	270		120	45	45	240	10	5	10	5	48	5	803	0	0	0	3070	0	0	0	0	0	0
2019	24	56	155	40	0	5	3	240			150	30	30	10	10	10	30	57	3	570	1	0	0	3255	0	0	0	0	0	0
2019	28	80	162	40	0	6	2	330		240	160	220	40	40	40	40	75	47	5	1237	1	0	0	3665	0	0	0	0	0	0
2019	26	66.5	168	38	0	3	5	390					45	30	15	15	15	67	5	582	0	0	0	3535	0	0	0	0	0	0
2019	37	75	163	37	1	7	1	180	120	180	60	30	15	15	10	10	10	26	5	661	0	0	1	3490	0	0	0	0	0	0
2019	28	68	158	39	0	4	4	210				20	10	20	10	15	15	64	5	369	0	0	0	3550	0	0	0	0	0	0
2019	32	64.4	163	38	0	4	4	360				40	30	20	30	30	30	140	5	685	0	0	1	3650	0	0	0	0	0	0
2019	30	78	160	39	0	4	2	150		30	20	20	10	30	30	30	30	25	5	380	0	0	0	2865	0	0	0	0	0	0
2019	32	61	157	38	0	4	2	370		60	40	20	20	20	20	20	20	90	5	685	0	0	0	3220	0	0	0	0	0	0
2019	27	73	162	40	0	4	2	330		90	5	3	2	10	10	5	5	123	30	613	0	0	0	3750	0	0	0	0	0	0
2019	36	59	160	39	1	2	3	90			5	3	3	3	2	2	2	34	6	150	0	0	0	3170	0	0	0	0	0	0
2019	31	67	157	40	1	4	1	220	10	10	110	10	5	2	1	1	1	15	10	395	0	0	0	3645	0	0	0	0	0	0
2019	32	63.5	158	40	1	3	3	262			3	3	2	3	3	2	2	14	6	300	0	0	0	3760	0	0	0	0	0	0
2019	31	70.5	160	38	1	2	4	60				5	3	3	2	1	1	39	6	120	0	0	0	2950	0	0	0	0	0	0
2019	27	59	168	40	0	4	4	180				200	70	20	10	10	10	111	4	615	1	0	0	3260	0	0	0	0	0	0
2019	27	61	158	39	0	4	3	540			60	45	45	30	10	10	10	93	5	848	1	0	0	3000	0	0	0	0	0	0
2019	33	75	158	39	0	3	6	210						20	10	15	15	66	10	346	0	0	0	3360	0	1	1	0	0	0
2019	29	79	163	39	1	3	4	110				20	20	3	3	2	2	17	13	190	0	0	0	4000	0	0	0	0	0	0
2019	30	88	171	40	0	5	4	320				250	20	20	20	10	30	59	11	740	1	0	0	3850	0	0	0	0	0	0
2019	29	65	156	39	1	3	4	140				25	20	5	5	3	2	23	2	225	0	0	0	3505	0	0	0	0	0	0
2019	26	53	157	39	0	3	3	155			10	10	5	5	5	3	2	20	5	220	0	0	0	3100	0	0	0	0	0	0
2019	25	63	164	40	0	4	2	120		30	30	30	10	10	10	15	15	67	3	340	0	0	0	3350	0	0	0	0	0	0
2019	29	70	160	39	0	5	3	345			150	145	40	20	20	70	30	49	5	874	0	0	1	3110	0	0	0	0	0	0
2019	24	75	168	38	0	3	6	270						20	10	5	5	29	6	345	0	0	0	3320	0	0	0	0	0	0
2019	32	77	165	40	0	4	4	350				130	45	45	10	10	10	40	5	645	0	0	0	3020	0	0	1	0	0	0
2019	23	62.5	162	39	0	4	2	180		90	60	40	40	30	20	10	10	39	6	525	0	0	0	3325	0	0	0	0	0	0
2019	27	70	163	40	0	3	6	480						30	30	15	10	31	6	602	0	0	0	3730	0	0	0	0	0	0
2019	28	79	166	40	0	4	2	190		20	20	20	20	10	10	5	5	44	6	350	1	0	0	3885	0	0	0	0	0	0
2019	31	68.5	158	37	1	6	1	160	40	85	15	5	3	2	10	5	5	4	10	344	0	0	0	3190	0	0	0	0	0	0
2019	31	69.5	166	41	0	3	5	150					20	10	10	10	10	53	5	268	0	0	0	3420	0	0	0	0	0	0
2019	26	62	155	39	0	6	3	240			210	30	30	30	120	30	30	127	6	853	1	0	1	3650	0	0	0	0	0	0
2019	32	55	156	37	1	5	1	530	50	50	30	5	5	2	1	1	1	17	3	695	0	0	0	2130	0	1	0	0	0	0
2019	30	70	160	37	0	4	2	150		15	15	10	10	10	10	10	10	103	7	350	0	0	0	3115	0	0	0	0	0	0
2019	26	70	165	40	0	5	4	240				180	120	45	45	30	30	24	6	720	0	0	0	3680	0	0	0	0	0	0
2019	31	65	153	39	1	3	3	145			10	10	10	10	10	5	5	42	4	251	0	1	0	2970	0	0	0	0	0	0
2019	29	68.5	165	40	1	5	2	140		30	30	20	20	15	5	5	5	20	5	295	1	0	0	3850	0	1	1	0	0	0
2019	28	75	162	39	0	5	2	455		145	10	10	10	10	10	5	5	68	5	733	0	1	0	3050	0	0	0	0	0	0
2019	31	59	156	40	1	3	3	140			30	5	3	3	2	1	1	14	10	209	0	0	0	3290	0	0	0	0	0	0
2019	27	63	163	38	0	6	2	435		60	60	90	135	30	30	15	15	48	5	923	0	0	1	3570	0	0	0	0	0	0
2019	32	65	157	39	0	6	2	420		340	30	30	20	210	30	30	60	96	10	1276	0	0	1	3025	0	0	0	0	0	0
2019	31	62	160	38	0	5	2	310		30	30	30	300	60	30	30	70	84	6	980	1	1	0	3350	0	0	0	0	0	0
2019	37	68	165	40	0	6	2	320		240	120	95	150	60	115	60	60	115	5	1340	1	0	0	3720	0	1	1	0	0	0
2019	29	80	174	37	0	5	2	240		30	30	30	10	10	10	10	10	13	7	400	0	0	0	3080	0	0	0	0	0	0
2019	28	66	160	39	0	4	4	570				60	60	60	60	40	30	65	7	952	1	0	0	3100	0	0	0	0	0	0
2019	23	50.5	155	40	0	6	3	210			110	190	45	45	45	45	30	77	5	802	0	0	0	3320	0	0	0	0	0	0
2019	35	73.5	161	37	1	2	3	180			5	3	3	3	2	2	2	8	2	210	0	0	1	3125	0	0	0	0	0	0
2019	27	70	162	37	0	5	3	180			180	150	120	45	45	25	20	38	7	810	0	0	0	4080	0	0	0	0	0	0
2019	30	52	151	40	1	2	3	220			10	10	10	5	5	5	5	14	10	294	0	0	0	3608	0	0	0	0	0	0
2019	29	54	156	39	0	3	3	540			10	10	10	10	10	5	5	47	3	650	1	0	0	2780	0	0	0	0	0	0
2019	26	94	173	40	0	5	2	150		120	15	15	20	10	10	5	5	18	7	375	0	0	0	3465	0	0	0	0	0	0
2019	36	58	155	38	1	4	4	185				20	25	5	5	5	5	15	10	275	1	0	0	2970	0	0	0	0	0	0
2019	40	65	156	37	1	5	2	150		125	55	30	20	3	3	2	2	24	10	424	0	0	0	2645	0	0	0	0	0	0
2019	36	72	160	40	1	6	2	60		50	30	20	30	30	5	3	2	20	10	260	0	0	0	3060	0	0	0	0	0	0
2019	25	50	162	37	0	6	2	120		180	10	10	10	40	10	10	20	41	9	460	0	0	0	2590	0	0	0	0	0	0
2019	27	55	158	39	0	4	3	230			130	60	30	30	40	20	20	88	5	653	0	0	0	3420	0	0	0	0	0	0
2019	31	74	162	38	0	5	3	450			60	120	90	20	20	20	30	86	4	900	1	0	0	3545	0	0	0	0	0	0
2019	36	68.5	158	39	2	6	2	210		90	120	15	15	5	5	10	5	7	3	485	1	0	0	3490	0	0	0	0	0	0
2019	28	53.5	155	37	1	5	2	290		30	30	10	5	5	5	5	10	20	5	415	0	0	0	4130	0	0	0	0	0	0
2019	34	68.5	158	39	1	5	2	120		60	30	15	15	3	3	2	2	35	5	290	0	0	0	3660	0	0	0	0	0	0
2019	34	68.5	158	39	1	5	2	120		60	30	15	15	3	3	2	2	35	5	290	0	0	0	3660	0	0	0	0	0	0
2019	30	57	160	39	0	4	2	60		30	20	10	5	5	10	10	10	53	7	220	0	0	0	3225	0	0	0	0	0	0
2019	26	55	153	39	1	4	2	275		310	15	10	3	3	2	2	2	25	8	655	1	0	0	3430	0	0	0	0	0	0
2019	31	73	165	38	1	5	2	180		60	30	3	3	2	2	5	5	2	3	295	1	0	0	3736	0	0	0	0	0	0
2019	35	56	160	39	0	5	2	255		60	45	30	70	15	15	20	20	45	10	585	1	0	0	3155	0	0	0	0	0	0
2019	33	75	158	39	1	5	2	140		130	15	15	10	5	5	3	2	38	7	370	0	0	0	3700	0	0	0	0	0	0
2019	31	65	160	40	0	4	4	210				30	20	10	15	15	30	27	3	360	0	0	0	3260	0	0	0	0	0	0
2019	28	67	161	38	0	4	5	360					20	20	30	30	30	58	7	555	0	0	0	2900	0	0	0	0	0	0
2019	32	66	159	37	0	6	4	150				420	60	60	180	60	60	145	5	1140	1	0	1	3820	0	1	1	0	0	0
2019	32	74	160	39	1	4	2	60		30	30	30	10	10	10	5	5	61	5	256	1	0	0	3285	0	0	0	0	0	0
2019	30	60	160	39	0	5	3	280			60	60	300	50	40	25	20	29	5	869	1	0	0	3730	0	0	0	0	0	0
2019	25	67	163	39	0	4	3	630			10	10	10	10	10	10	30	49	5	774	1	0	1	3155	0	0	0	0	0	0
2019	26	65	158	40	0	5	3	280			180	120	60	30	15	15	30	58	5	793	0	0	0	3265	0	0	0	0	0	0
2019	34	74	162	37	1	5	2	340		50	30	3	3	2	2	5	5	3	5	448	0	0	0	3140	0	0	0	0	0	0
2019	27	67.7	166	39	0	3	3	345			10	10	5	10	10	5	5	90	10	500	0	0	0	3015	0	0	0	0	0	0
2019	30	64.5	155	39	0	4	2	180		90	60	5	5	5	5	15	15	91	5	476	0	0	0	3175	0	0	0	0	0	0
2019	30	85	160	38	0	5	4	420				90	60	140	30	30	10	91	8	879	0	0	0	3770	0	0	0	0	0	0
2019	33	56	163	39	0	4	3	180			60	30	30	10	10	5	5	36	4	370	0	0	0	3265	0	0	0	0	0	0
2019	28	76	166	38	0	3	4	360				20	10	3	3	2	2	31	11	442	0	0	0	3000	0	0	0	0	0	0
2019	26	65	156	37	0	3	3	290			5	5	5	5	5	3	2	30	5	355	0	0	0	2760	0	0	0	0	0	0
2019	27	54	158	39	0	5	2	210		420	45	45	20	20	20	20	19	67	14	900	1	0	0	3245	0	0	0	0	0	0
2019	32	66	155	39	0	5	3	760			240	40	40	40	60	60	30	51	9	1330	0	0	0	3180	0	0	0	0	0	0
2019	26	68	163	39	0	4	2	310		60	60	20	20	20	10	5	5	73	5	588	0	0	0	3130	0	0	0	0	0	0
2019	31	67	163	38	0	4	2	310		60	60	20	20	20	10	5	5	73	5	588	0	0	0	3130	0	0	0	0	0	0
2019	29	65	157	37	0	4	2	140		15	10	5	30	20	20	20	15	22	3	300	0	0	0	2785	0	0	0	0	0	0
2019	31	62	158	40	0	4	2	240		120	90	10	10	10	10	10	10	74	6	590	0	0	0	2580	0	0	0	0	0	0
2019	25	95	168	40	0	4	2	180		120	60	50	40	20	10	15	15	127	18	655	0	0	0	3750	0	0	0	0	0	0
2019	25	67	159	40	0	4	2	220		40	40	40	20	20	20	30	30	105	10	575	1	0	0	3345	0	0	0	0	0	0
2019	28	62	157	39	0	5	3	690			70	60	10	10	10	10	10	29	2	901	0	0	0	3170	0	0	0	0	0	0
2019	34	75	162	39	0	4	2	210		15	15	30	30	10	10	5	5	65	10	405	0	1	0	3200	0	0	0	0	0	0
2019	33	67	158	37	1	3	3	120			10	10	10	3	3	2	2	65	13	238	0	0	0	3050	0	0	0	0	0	0
2019	33	64	162	39	0	5	2	330		360	30	30	30	20	10	15	15	25	5	870	0	0	1	3500	0	0	0	0	0	0
2019	37	66	158	41	0	3	3	60			10	5	5	5	5	5	5	16	5	121	0	0	0	3035	0	0	0	0	0	0
2019	27	65	163	38	0	4	3	170			40	40	30	10	5	5	30	70	5	405	0	0	0	3030	0	0	0	0	0	0
2019	24	63.5	157	39	0	4	3	180			15	10	5	60	60	10	10	102	6	458	0	0	0	3100	0	0	0	0	0	0
2019	25	77	162	40	0	4	5	450					15	15	20	10	30	55	5	600	1	0	0	4100	0	0	0	1	0	0
2019	28	67	158	39	0	6	2	220		120	80	45	45	15	15	30	30	35	10	645	0	0	0	3010	0	0	0	0	0	0
2019	31	65	160	39	0	2	3	330			10	10	10	10	10	5	5	28	30	448	0	0	0	2175	0	1	1	0	0	0
2019	27	81	163	38	0	3	4	450				60	60	20	20	10	10	11	4	645	0	0	0	3380	0	0	0	0	0	0
2019	27	67	160	38	0	4	2	240		25	20	5	5	5	5	3	2	36	4	350	0	0	0	2815	0	0	0	0	0	0
2019	29	67	155	39	0	4	3	240			10	5	15	10	10	10	10	20	20	350	0	0	0	2650	0	0	0	0	0	0
2019	31	67	158	37	0	5	3	150			45	45	20	20	20	30	30	138	7	505	0	0	0	3250	0	0	0	0	0	0
2019	23	73	168	39	0	3	5	210					30	20	10	5	5	46	4	330	0	0	0	3785	0	0	0	0	0	0
2019	34	66	155	38	2	4	3	212			20	20	18	15	15	10	10	8	4	332	0	0	0	3615	0	0	0	0	0	0
2019	30	75	166	40	0	6	4	315				60	75	60	90	60	30	214	6	910	1	0	0	3900	0	0	0	0	0	0
2019	30	63	158	40	1	5	3	330			90	10	10	10	15	15	30	47	8	565	0	0	0	3180	0	0	0	0	0	0
2019	27	71	167	40	0	5	1	360	60	60	30	5	5	3	2	10	5	18	2	560	1	0	0	3580	0	0	0	0	0	0
2019	27	60	156	39	1	5	2	120		60	30	15	5	5	5	10	5	20	5	280	0	0	0	2940	0	0	0	0	0	0
2019	36	75	162	39	1	5	4	560				30	30	30	10	10	10	58	7	745	0	0	0	3850	0	0	0	0	0	0
2019	30	58	158	37	0	4	1	420	15	15	15	15	10	5	5	5	5	29	6	545	0	0	0	2600	0	0	0	0	0	0
2019	32	64	157	39	0	6	2	560		90	90	60	20	20	20	60	10	65	30	1025	1	0	0	3900	0	0	0	0	0	0
2019	36	57	156	39	1	4	1	260	30	30	40	15	15	10	10	5	5	57	8	485	0	0	0	2950	0	0	0	0	0	0
2019	25	61	160	39	0	2	4	210				10	5	5	5	3	2	47	10	297	1	0	0	3280	0	0	0	0	0	0
2019	32	63	156	40	1	3	2	390		60	5	3	3	3	2	2	2	7	10	487	0	0	0	3170	0	0	0	0	0	0
2019	31	69	163	38	1	4	3	90			105	30	25	5	5	3	2	8	7	280	0	0	0	2950	0	0	0	0	0	0
2019	27	68	160	40	0	5	2	300		20	20	20	30	30	30	30	30	83	7	600	0	0	0	3600	0	0	0	0	0	0
2019	24	75	161	38	0	5	2	270		210	120	100	20	20	20	30	30	27	5	852	0	0	0	3060	0	0	0	0	0	0
2019	27	74	160	38	1	4	3	210			30	10	10	10	10	10	10	15	5	320	0	0	0	3305	0	0	0	0	0	0
2019	35	60	156	38	2	4	4	150				30	10	10	10	5	5	6	4	230	0	0	0	2880	0	0	0	0	0	0
2019	31	73.5	170	40	0	4	2	290		30	30	3	3	2	2	10	10	66	10	456	0	0	0	3190	0	0	0	0	0	0
2019	29	77	156	39	0	5	2	180		60	10	10	10	10	10	10	10	16	4	330	0	0	0	2875	0	0	0	0	0	0
2019	31	67	160	40	0	6	2	220		90	290	20	20	30	30	15	15	58	2	790	1	0	1	3670	0	1	1	0	1	0
2019	30	69	156	39	0	4	5	220					30	30	15	15	30	16	9	365	0	0	0	3210	0	0	0	0	0	0
2019	25	68	157	39	1	5	4	150				10	15	15	10	5	5	10	10	230	0	0	0	3320	0	0	0	0	0	0
2019	29	65	158	40	0	7	2	90		60	60	270	45	45	60	30	30	122	13	825	0	0	1	3750	0	1	1	0	0	0
2019	32	65	165	37	0	6	2	170		130	180	120	20	20	20	30	30	38	10	768	0	0	0	3330	0	0	0	0	0	0
2019	25	55	157	38	0	5	2	330		210	45	45	15	15	10	10	10	25	5	720	0	0	0	3190	0	0	0	0	0	0
2019	34	65	162	38	1	3	3	190			25	20	20	3	3	2	2	13	4	282	1	0	1	2705	0	0	0	0	0	0
2019	23	88	165	40	0	5	2	230		170	60	20	20	20	20	20	20	29	6	615	0	0	0	3355	0	0	0	0	0	0
2019	28	70	168	40	0	6	2	190		90	330	60	10	10	5	5	30	44	6	780	0	0	1	2780	0	0	0	0	0	0
2019	25	83	165	37	1	3	3	300			5	5	3	2	5	5	5	15	5	350	0	0	0	3975	0	0	0	0	0	0
2019	36	83	170	39	1	2	3	80			10	10	10	5	5	5	5	48	7	185	0	0	0	3160	0	0	0	0	0	0
2019	28	67.5	160	40	0	5	5	395					55	15	15	30	30	99	20	659	0	0	0	3615	0	1	1	1	0	0
2019	27	73	158	40	0	7	2	190		160	150	100	60	160	50	50	30	90	5	1045	1	0	0	3815	0	0	0	0	0	0
2019	25	70	166	40	0	5	2	540		30	30	10	10	5	5	30	30	35	5	730	1	0	0	3650	0	0	0	0	0	0
2019	32	70	162	40	1	4	4	140				20	10	15	15	5	5	5	5	220	0	0	0	3050	0	0	0	0	0	0
2019	39	62	159	39	2	5	2	120		60	20	30	5	5	5	3	2	18	10	278	0	0	0	4310	0	0	0	0	0	0
2019	26	73.5	165	40	0	5	3	350			120	100	45	45	20	20	20	55	5	780	1	0	0	3120	0	0	0	0	0	0
2019	27	63	160	39	0	4	3	445			15	10	30	20	20	15	10	20	5	590	0	0	0	3790	0	0	1	0	0	0
2019	26	75	164	39	0	6	3	300			180	120	25	20	20	85	20	31	4	805	0	0	0	3360	0	0	0	0	0	0
2019	29	81	162	39	0	4	3	360			30	30	10	10	10	15	15	23	2	505	0	0	0	3005	0	0	0	0	0	0
2019	38	70	157	39	1	4	1	210	45	45	30	30	10	5	5	5	5	4	1	395	0	0	0	3050	0	0	0	0	0	0
2019	28	63	154	40	0	5	3	330			60	60	90	20	10	15	15	18	10	628	1	0	0	3190	0	0	0	0	0	0
2019	24	65	160	39	0	4	4	220				20	10	20	20	10	30	27	3	360	0	0	0	3065	0	0	0	0	0	0
2019	31	62	160	39	0	4	2	150		30	30	10	10	5	5	15	15	73	5	348	0	0	1	3615	0	0	0	0	0	0
2019	30	61	156	38	1	3	4	150				15	15	5	5	3	2	7	8	210	0	0	0	3050	0	0	0	0	0	0
2019	30	71.5	160	38	0	5	2	260		30	10	10	10	5	5	10	5	18	2	365	0	0	0	3425	0	0	0	0	0	0
2019	33	57	160	39	0	4	2	240		60	30	30	30	45	45	25	20	59	6	590	0	0	0	3345	0	0	0	0	0	0
2019	26	68	159	39	0	7	3	250			160	150	40	40	30	30	30	125	30	885	0	0	0	3090	0	0	1	0	0	0
2019	30	70	160	38	0	3	4	260				15	10	5	5	5	20	43	7	370	0	0	0	2500	0	0	0	0	0	0
2019	26	77	162	40	0	3	3	550			10	10	10	5	4	2	2	9	5	607	0	0	0	3840	0	0	0	0	0	0
2019	28	60	152	39	0	5	3	420			120	20	20	20	30	30	30	46	5	741	0	0	1	3230	0	0	0	0	0	0
2019	30	56	160	39	0	4	3	520			10	10	10	20	20	20	25	56	9	700	1	0	0	3065	0	0	0	0	0	0
2019	37	58	157	41	1	4	3	90			70	15	12	10	6	10	7	47	3	270	0	0	0	3520	0	0	0	0	0	0
2019	35	64	158	38	2	3	3	600			30	30	20	10	10	10	10	10	15	745	0	0	0	3440	0	0	0	0	0	0
2019	29	71.5	160	39	0	5	2	250		20	20	20	10	20	30	20	20	102	30	542	0	0	0	3180	0	0	0	0	0	0
2019	26	68	162	38	0	3	3	180			10	10	5	5	10	10	10	40	10	290	1	0	0	3330	0	0	0	0	0	0
2019	26	68.5	158	39	0	5	3	210			120	90	15	15	30	30	30	49	4	593	0	0	0	3160	0	0	0	0	0	0
2019	30	76	158	38	0	3	3	510			20	10	5	5	5	3	2	25	5	590	0	0	0	3240	0	0	0	0	0	0
2019	35	80	167	40	1	3	3	110			20	10	10	10	10	5	5	29	16	225	0	0	0	3800	0	0	0	0	0	0
2019	30	75	160	39	0	3	6	450						20	10	15	15	45	5	560	0	0	0	3550	0	0	0	0	0	0
2019	35	75	160	39	1	4	3	150			15	10	1	1	1	1	1	8	7	195	0	0	0	2975	0	0	0	0	0	0
2019	25	70	158	40	0	5	4	570				120	20	20	20	30	30	42	10	862	1	0	1	4300	0	1	1	0	0	0
2019	21	60	170	38	0	3	3	310			10	10	10	5	5	5	5	26	10	396	0	0	0	2520	0	0	0	0	0	0
2019	26	65	162	38	0	4	2	270		40	20	5	3	3	2	2	15	33	2	395	0	0	0	2710	0	0	0	0	0	0
2019	24	67	165	40	0	4	3	360			30	30	10	10	5	5	20	18	12	500	0	0	0	2750	0	0	0	0	0	0
2019	30	60	163	39	0	5	2	170		120	120	30	30	10	10	5	5	15	5	520	0	0	0	3280	0	0	0	0	0	0
2019	31	100	165	37	0	3	3	380			30	30	30	10	10	5	5	63	2	565	0	0	1	3130	0	0	0	0	0	0
2019	24	58	155	39	0	6	2	180		180	240	130	30	40	30	30	30	89	6	985	1	0	1	3385	0	1	1	0	0	0
2019	30	74	165	39	0	4	5	205					15	15	3	2	15	132	10	397	0	0	0	3690	0	1	1	0	0	0
2019	29	65	162	38	0	3	4	240				60	30	30	30	30	30	92	8	550	1	0	0	3060	0	0	0	0	0	0
2019	29	66	167	39	0	4	2	325		30	25	10	10	10	10	10	10	29	5	474	0	0	0	3275	0	0	0	0	0	0
2019	31	79	168	39	1	3	4	150				20	20	10	10	5	5	26	3	249	0	0	0	3510	0	0	0	0	0	0
2019	31	68	158	38	1	3	3	200			15	15	5	5	5	3	2	12	5	267	0	0	0	3190	0	0	0	0	0	0
2019	33	77	168	39	0	4	2	255		25	20	10	30	10	10	5	5	42	5	417	0	0	0	3400	0	0	0	0	0	0
2019	30	56	150	37	0	4	2	210		50		10	20	10	10	10	10	96	10	436	0	0	0	2660	0	0	0	0	0	0
2019	29	71	159	39	1	3	4	295				2	1	1	1	5	5	8	4	322	0	0	0	3530	0	0	0	0	0	0
2019	30	65	158	38	0	4	2	225		15	10	20	10	20	20	10	10	39	5	384	0	0	0	2880	0	0	0	0	0	0
2019	24	78	160	39	0	4	4	570				40	30	10	10	5	5	13	2	685	0	0	0	3150	0	0	0	0	0	0
2019	21	69	157	37	0	5	3	405			105	60	30	60	60	15	10	44	5	794	1	0	0	2925	0	0	0	0	0	0
2019	30	71	165	41	0	5	2	210		60	60	180	45	45	20	20	10	52	5	707	0	0	0	3895	0	0	0	0	0	0
2019	35	60	150	38	0	3	5	150					30	20	10	30	30	51	4	325	1	0	0	3130	0	0	0	0	0	0
2019	27	63	157	40	0	4	3	310			20	10	10	10	70	15	15	93	7	560	0	0	0	3510	0	0	0	0	0	0
2019	32	75	163	39	1	2	4	180				5	5	3	3	2	2	28	7	235	0	0	0	3465	0	0	0	0	0	0
2019	27	69.5	160	40	0	4	5	300					60	30	150	30	30	52	3	655	1	1	0	3495	0	0	0	0	0	0
2019	26	62.5	158	37	0	5	3	510			60	60	70	80	20	10	10	23	2	845	1	0	0	2980	0	0	0	0	0	0
2019	38	80.5	166	39	1	4	1	200	20	20	20	10	10	5	5	5	5	14	6	320	0	0	0	3700	0	0	0	0	0	0
2019	26	69	158	39	2	3	4	120				30	20	15	10	10	5	25	20	255	1	0	0	2980	0	0	0	0	0	0
2019	29	64	163	40	0	4	2	260		105	60	40	25	20	10	10	10	28	7	575	0	0	0	3785	0	0	0	0	0	0
2019	28	76	162	41	1	4	2	150		30	30	15	15	10	10	5	5	22	5	297	0	0	0	3420	0	0	0	0	0	0
2019	36	64	156	39	1	4	3	170			30	30	5	3	2	3	2	17	8	270	1	0	0	2990	0	0	0	0	0	0
2019	33	67	165	39	0	6	4	570				45	45	30	150	90	60	65	5	1060	0	0	1	3710	0	0	0	0	0	0
2019	26	80	161	40	0	6	3	170			200	180	50	90	15	15	30	75	3	828	1	1	0	4110	0	0	0	0	0	0
2019	28	60	154	39	0	5	4	300				300	30	30	180	30	30	34	20	954	0	0	1	3150	0	1	1	0	0	0
2019	30	67.5	157	39	2	3	3	210			10	10	10	10	10	5	5	25	5	300	0	0	0	2850	0	0	0	0	0	0
2019	29	72.5	163	39	0	6	2	150		120	120	70	60	60	60	120	30	112	3	905	0	0	1	3300	0	0	0	0	0	0
2019	30	77.5	160	37	0	4	4	345				60	75	10	10	5	5	35	14	559	1	0	0	3365	0	0	0	0	0	0
2019	36	60	153	39	0	4	4	240				60	10	5	5	15	10	89	5	439	0	0	0	2910	0	0	0	0	0	0
2019	24	55	160	40	0	4	2	150		90	90	5	5	5	5	10	10	35	10	415	0	0	0	3370	0	0	0	0	0	0
2019	35	63	160	40	0	7	2	500		180	90	90	30	15	15	30	20	90	10	1070	0	0	1	3145	0	0	0	0	0	0
2019	27	67	167	39	0	3	4	270				30	30	30	10	10	10	51	5	446	1	0	0	3940	0	0	0	0	0	0
2019	29	67	156	40	0	5	5	405					105	60	30	30	30	25	5	690	0	0	0	3455	0	0	0	0	0	0
2019	31	60	155	39	1	5	2	100		60	45	25	10	5	5	10	10	12	5	287	1	0	0	3635	0	0	0	0	0	0
2019	32	82	160	39	0	4	2	330		40	40	40	10	10	10	10	10	60	10	570	0	0	0	3190	0	0	0	0	0	0
2019	29	72.5	165	40	0	5	3	180			330	110	15	10	10	5	12	53	5	730	1	0	1	3660	0	0	0	0	0	0
2019	32	65	156	39	1	2	3	210			10	10	5	3	3	2	2	8	2	255	0	0	0	3050	0	0	0	0	0	0
2019	27	76	163	39	0	5	2	340		120	90	20	20	10	10	40	90	53	7	800	1	0	0	3150	0	0	0	0	0	0
2019	28	70	160	39	0	3	5	180					20	20	10	10	10	59	7	316	1	0	0	3430	0	0	0	0	0	0
2019	45	63.5	165	39	0	4	2	330		60	60	20	10	10	10	5	5	42	6	558	0	0	0	3000	0	0	0	0	0	0
2019	24	65	157	37	1	2	3	360			5	5	5	3	3	2	2	9	16	410	0	0	0	2680	0	0	0	0	0	0
2019	29	59	165	40	0	4	3	180			120	20	10	10	10	5	5	70	8	438	1	0	0	3320	0	0	0	0	0	0
2019	29	70	160	37	0	3	3	180			10	10	10	3	3	2	2	55	5	280	0	0	0	2430	0	1	0	0	0	0
2019	33	61	168	37	0	4	4	250				30	30	30	30	10	10	46	5	441	0	0	0	3065	0	0	0	0	0	0
2019	36	65	156	37	1	2	4	150				10	5	5	5	3	2	26	2	208	0	0	0	3700	0	0	0	0	0	0
2019	27	63	156	39	0	3	3	240			10	10	5	5	10	10	10	30	1	331	1	0	0	3130	0	0	0	0	0	0
2019	30	61	157	39	0	5	3	390			420	240	20	10	10	10	10	20	5	1135	1	1	0	3130	0	0	0	0	0	0
2019	29	75	165	39	0	4	3	290			70	60	20	20	20	20	15	65	5	585	0	0	0	2900	0	0	0	0	0	0
2019	29	58	155	38	0	5	2	390		120	120	15	15	10	10	5	5	38	2	730	1	0	0	2410	0	1	0	0	0	0
2019	36	66	158	39	1	3	2	210		30	10	5	5	3	3	2	2	7	3	280	0	0	0	3355	0	0	0	0	0	0
2019	31	81	161	39	1	3	4	670				10	10	10	10	10	120	113	7	960	0	0	1	3380	0	0	0	0	0	0
2019	28	65	156	37	1	4	2	220		60	15	15	30	20	10	10	10	30	5	425	0	0	0	2860	0	0	0	0	0	0
2019	32	76	167	37	1	5	2	180		30	30	30	30	10	10	10	30	7	2	369	0	0	0	2820	0	0	0	0	0	0
2019	21	76.5	172	39	0	5	2	260		30	30	5	5	5	5	30	30	31	4	435	0	0	0	3265	0	0	0	0	0	0
2019	40	67	157	38	0	7	3	300			150	90	90	40	200	60	60	107	5	1102	0	0	1	2900	0	1	1	0	0	0
2019	23	56	155	41	0	3	3	390			300	250						0	0	940	0	0	0	3530	1	0	0	0	0	0
2019	30	66.5	162	38	0	4	3	420			10	5	5	10	10	3	2	31	7	503	0	0	0	2745	0	0	0	0	0	0
2019	35	76	160	40	1	3	2	150		30	30	5	5	3	3	2	2	24	5	259	0	0	0	3590	0	1	1	0	0	0
2019	29	71	165	39	0	4	2	190		150	150	100	110	450				0	0	1150	1	0	0	3780	1	1	1	0	0	0
2019	29	72	160	39	0	3	3	170			10	5	5	5	5	15	15	155	8	393	0	0	0	3500	0	0	0	0	0	0
2019	29	63	159	39	0	7	2	240		90	60	60	30	90	60	60	30	74	5	799	0	0	0	2935	0	0	0	0	0	0
2019	36	65	155	40	1	6	3	290			15	15	30	90	30	10	10	50	5	545	0	0	0	3285	0	0	0	0	0	0
2019	38	68	165	38	1	3	2	180		30	30	30	10	5	5	5	5	20	10	330	0	0	0	2810	0	0	0	0	0	0
2019	31	51	153	40	0	4	4	450				10	10	5	5	30	30	143	5	688	0	0	0	2660	0	0	0	0	0	0
2019	30	64	153	38	0	4	2	270		30	30	10	10	10	10	10	10	49	4	443	0	0	0	2680	0	0	0	0	0	0
2019	29	66	171	40	0	3	3	300			10	10	10	5	5	5	5	25	5	380	0	0	0	3200	0	1	1	0	0	0
2019	33	80	170	38	1	5	1	40	90	60	15	15	10	5	5	5	5	7	3	260	1	0	0	3370	0	0	0	0	0	0
2019	24	63	156	38	0	4	3	630			30	30	30	30	30	15	15	39	5	854	0	0	0	3000	0	0	1	0	0	0
2019	28	74.5	152	39	0	3	4	140				10	10	10	5	3	2	40	5	225	0	0	0	3100	0	0	0	0	0	0
2019	30	65	157	37	1	4	1	210	60	30	10	10	10	5	5	3	2	3	2	350	1	0	0	3580	0	0	0	0	0	0
2019	33	61.5	160	40	0	6	2	270		45	45	90	90	60	30	30	20	52	18	750	0	0	0	3065	0	0	0	0	0	0
2019	32	65	157	39	1	3	3	210			20	10	10	10	10	5	5	46	4	330	0	0	0	3715	0	0	0	0	0	0
2019	42	65	155	37	1	4	2	320		60	10	10	3	3	2	2	2	26	10	448	0	0	0	2900	0	0	0	0	0	0
2019	30	75	155	40	0	5	2	330		45	45	120	10	10	10	15	15	80	5	685	0	0	0	3015	0	0	0	0	0	0
2019	42	72	161	37	1	4	4	140				15	15	30	30	15	10	35	6	296	0	0	0	3080	0	0	0	0	0	0
2019	32	65	157	38	1	7	1	410	30	20	20	10	10	10	10	5	5	10	5	545	0	0	0	3075	0	0	0	0	0	0
2019	30	65	157	39	0	3	6	360						20	10	20	20	35	2	467	1	0	0	2940	0	0	0	0	0	0
2019	29	60.5	157	40	2	3	3	210			30	20	20	10	10	5	5	6	4	320	0	0	0	3250	0	0	0	0	0	0
2019	30	62.5	156	39	1	3	2	80		30	30	15	15	10	10	5	5	10	5	215	0	1	0	3620	0	0	0	0	0	0
2019	38	71.5	160	40	1	4	2	130		100	40	40	5	5	3	3	2	22	5	355	0	0	0	3435	0	0	0	0	0	0
2019	30	73	158	38	1	3	3	275			10	10	1	1	1	1	1	5	5	310	0	0	0	2920	0	0	0	0	0	0
2019	34	64	163	38	0	7	2	210		60	180	150	60	45	30	30	30	38	5	838	1	0	0	3105	0	0	0	0	0	0
2019	29	58	157	39	1	4	3	430			30	30	10	5	5	5	5	11	5	536	0	0	0	3135	0	0	0	0	0	0
2019	27	67	168	39	0	3	3	480			15	10	5	10	10	5	5	39	6	585	0	0	0	3370	0	0	0	0	0	0
2019	30	74.5	160	39	0	4	2	335		20	10	20	10	10	10	15	10	30	10	480	0	0	0	3350	0	0	0	0	0	0
2019	36	54	156	37	0	4	3	170			300	20	10	10	10	10	10	71	5	616	1	0	0	2640	0	0	0	0	0	0
2019	27	63	162	40	0	3	6	240						20	10	15	15	75	7	382	1	0	0	3420	0	0	0	0	0	0
2019	28	74	165	39	0	4	3	330			240	90	30	20	10	5	5	10	5	745	1	0	0	3890	0	0	0	0	0	0
2019	35	69	156	39	1	4	2	150		30	30	15	10	10	10	3	2	35	4	299	0	0	0	3595	0	0	0	0	0	0
2019	32	75	168	39	0	4	3	270			150	10	10	5	5	15	15	51	4	535	0	0	0	3500	0	0	0	0	0	0
2019	27	64	158	39	0	4	2	230		15	15	10	10	5	5	15	10	45	5	365	0	0	0	3650	0	0	0	0	0	0
2019	32	55	150	40	0	4	4	420				45	45	10	10	10	40	130	5	715	0	0	0	3470	0	0	0	0	0	0
2019	27	76	168	40	0	6	2	210		180	20	20	10	10	60	60	60	53	5	688	0	0	0	3510	0	0	0	0	0	0
2019	27	84	160	40	0	3	2	150		15	15	10	5	5	5	3	2	20	10	240	0	0	0	3190	0	0	0	0	0	0
2019	30	68	170	38	0	6	2	390		90	60	150	10	5	5	30	20	53	10	823	1	0	1	3460	0	0	0	0	0	0
2019	31	75	163	38	0	4	3	450			20	20	10	10	15	15	30	60	5	635	0	0	0	3080	0	0	0	0	0	0
2019	30	65	158	38	1	6	2	150		120	75	30	30	30	10	10	10	31	4	500	1	0	0	3460	0	0	0	0	0	0
2019	21	57.5	150	38	0	4	2	145		15	10	10	20	20	20	15	15	100	5	375	0	0	0	2610	0	1	1	0	0	0
2019	31	67	159	39	0	4	3	300			60	60	20	10	10	5	15	114	6	600	1	0	0	3235	0	0	0	0	0	0
2019	29	64	165	39	0	4	2	320		40	40	40	20	20	10	15	15	20	5	545	1	0	0	3035	0	0	0	0	0	0
2019	27	65	157	39	0	4	3	330			60	60	15	10	10	5	40	65	10	605	0	0	0	2840	0	0	0	0	0	0
2019	27	71	166	37	0	5	4	770				210	10	10	15	15	10	51	4	1095	1	0	1	3330	0	0	0	0	0	0
2019	35	65	156	38	1	4	2	75		30	30	10	5	5	10	10	5	6	4	190	0	0	0	3320	0	0	0	0	0	0
2019	28	75.5	163	38	0	4	4	540				120	80	40	40	25	20	55	15	935	1	0	0	3690	0	0	0	0	0	0
2019	25	75	158	39	0	4	2	350		70	60	20	10	10	10	5	5	32	3	575	0	0	0	3180	0	0	0	0	0	0
2019	31	59	157	37	0	3	6	260						10	10	10	10	12	5	317	0	0	0	2950	0	0	0	0	0	0
2019	29	71.5	172	39	0	5	2	200		220	20	20	30	20	10	15	15	32	5	587	1	0	1	3470	0	0	0	0	0	0
2019	36	66.5	160	39	0	5	2	270		90	60	45	45	60	30	30	30	14	5	679	0	0	0	3350	0	0	0	0	0	0
2019	28	69	152	38	0	5	3	270			60	60	20	10	15	15	20	51	5	526	1	0	0	3230	0	0	0	0	0	0
2019	37	73.5	160	40	1	5	3	360			60	15	15	10	10	15	15	16	10	526	0	0	0	2860	0	0	0	0	0	0
2019	31	60.5	155	39	1	3	4	240				10	10	5	5	15	15	15	5	320	0	0	0	2950	0	0	0	0	0	0
2019	27	63	160	38	1	2	3	180			10	10	10	5	5	5	5	3	10	243	0	0	0	3200	0	0	0	0	0	0
2019	36	70	158	39	1	3	2	340		30	20	20	20	5	5	3	2	33	2	480	0	0	0	3000	0	0	0	0	0	0
2019	27	67	157	39	1	3	3	263			45	5	3	3	2	1	1	4	10	337	0	0	0	4200	0	1	0	0	0	0
2019	27	70	162	39	0	4	2	215		10	10	10	5	5	5	10	10	9	6	295	0	0	0	2960	0	0	0	0	0	0
2019	30	72	159	38	1	4	2	360		110	30	20	5	5	5	3	2	5	4	549	0	0	0	3500	0	0	0	0	0	0
2019	27	60	158	40	0	3	6	345						20	10	10	5	101	4	495	1	0	0	2950	0	0	0	0	0	0
2019	28	66.5	155	39	1	2	4	225				5	3	3	2	1	1	32	3	275	0	0	0	3355	0	0	0	0	0	0
2019	31	73	164	41	0	4	3	190			40	40	40	20	10	15	15	90	10	470	0	0	0	4150	0	1	0	0	0	0
2019	31	66	156	38	1	3	3	285			20	20	20	5	5	3	2	21	7	388	0	0	0	3320	0	0	0	0	0	0
2019	20	65	150	38	0	3	5	340					10	10	10	3	2	15	5	395	0	0	0	3240	0	0	0	0	0	0
2019	30	67.5	162	38	0	3	4	330				20	20	10	10	5	5	26	4	430	0	0	0	3380	0	0	0	0	0	0
2019	24	80.5	170	39	0	3	4	280				10	3	3	2	2	5	5	5	315	0	0	0	3150	0	0	0	0	0	0
2019	34	60	155	39	0	6	3	410			120	90	20	20	20	30	40	125	5	880	0	0	0	3480	0	1	1	0	0	0
2019	32	65	156	38	1	4	3	144			26	15	15	10	10	10	10	10	8	258	0	0	0	3310	0	0	0	0	0	0
2019	26	68	158	39	0	5	2	280		90	40	20	30	40	30	20	20	78	2	650	1	0	1	3150	0	0	0	0	0	0
2019	35	66	155	38	1	4	3	285			30	30	5	5	3	2	10	13	2	385	1	0	0	3840	0	0	0	0	0	0
2019	29	57	158	39	0	3	4	290				10	10	10	10	10	10	46	4	400	1	0	0	3510	0	0	0	0	0	0
2019	29	82	162	40	0	3	3	310			10	5	5	10	10	5	5	63	5	428	0	0	0	3450	0	0	0	0	0	0
2019	30	63	157	38	1	3	4	140				10	10	10	5	3	2	8	4	192	1	0	0	3230	0	0	0	0	0	0
2019	30	73	163	39	0	6	2	210		100	45	45	30	60	60	50	15	102	8	725	0	0	0	4140	0	0	0	0	0	0
2019	24	80	166	39	0	5	2	190		320	20	20	20	20	10	10	10	68	7	695	0	1	1	2860	0	0	0	0	0	0
2019	32	62	156	38	1	2	3	90			10	5	5	3	3	2	2	32	3	155	1	0	0	3230	0	0	0	0	0	0
2019	28	70	168	40	1	4	1	90	20	30	15	1	1	1	1	1	1	16	4	181	0	0	0	3460	0	0	0	0	0	0
2019	23	61	164	39	0	4	2	220		60	60	10	10	10	10	5	5	53	5	448	0	0	0	3225	0	0	0	0	0	0
2019	25	63	161	39	0	4	3	180			30	30	30	10	10	10	10	25	10	345	0	0	0	3245	0	0	0	0	0	0
2019	24	63	162	37	0	6	2	90		120	60	60	15	15	15	15	30	72	3	495	0	0	0	3175	0	0	0	0	0	0
2019	27	75	161	38	0	5	2	345		60	55	20	20	20	30	20	10	60	5	645	0	0	0	3090	0	0	0	0	0	0
2019	26	75	165	37	0	5	2	300		120	120	60	20	10	10	10	10	20	10	690	0	0	0	3020	0	0	0	0	0	0
2019	24	63	167	40	0	5	2	330		30	30	20	20	10	10	25	20	66	5	566	0	0	0	3020	0	0	0	0	0	0
2019	35	69	156	38	0	4	2	35		120	60	60	20	20	10	10	30	0	0	365	0	0	0	3290	1	0	1	0	0	0
2019	26	74	165	40	0	5	3	210			60	60	120	20	10	15	15	40	10	560	0	0	1	3050	0	0	0	0	0	0
2019	34	80	165	40	1	5	2	80		70	90	60	10	10	10	15	15	10	5	375	0	0	0	3550	0	0	0	0	0	0
2019	27	55.5	155	40	0	4	2	200		120	10	10	10	10	10	10	10	24	6	420	0	0	0	3200	0	0	0	0	0	0
2019	31	75	160	39	0	3	3	380			10	10	5	5	10	5	5	46	4	480	0	0	0	3410	0	0	0	0	0	0
2019	33	66	157	40	1	4	2	135		60	45	15	15	10	10	5	5	30	5	335	0	0	0	3900	0	0	0	0	0	0
2019	29	60	155	40	0	4	3	180			60	45	45	15	15	30	30	37	3	460	0	0	0	3250	0	1	1	0	0	0
2019	25	67	163	39	0	5	1	90	20	20	10	5	5	5	5	10	5	16	5	196	0	0	0	2725	0	0	0	0	0	0
2019	35	69	159	40	0	6	2	440		310	120	60	60	20	10	15	15	111	15	1176	1	0	1	3380	0	0	0	0	0	0
2019	23	84	150	40	0	4	2	200		150		20	10	10	20	20	15	28	7	480	0	0	0	3250	0	0	0	0	0	0
2019	27	57	155	38	0	4	3	330			30	30	30	20	10	10	5	35	5	505	0	0	0	2500	0	0	0	0	0	0
2019	29	57.5	158	38	0	4	2	210		30	30	10	10	5	5	25	20	41	4	390	0	0	0	2375	0	1	1	0	0	0
2019	36	71	158	39	1	4	2	270		30	30	5	5	3	2	10	5	41	4	405	1	0	0	3450	0	0	0	0	0	0
2019	27	73	167	39	0	5	2	150		180	10	10	10	20	10	5	5	10	10	420	0	0	0	3390	0	0	0	0	0	0
2019	27	70.5	159	39	0	4	4	120				60	10	10	10	15	15	85	5	330	0	0	0	3910	0	0	0	0	0	0
2019	35	65	157	39	1	3	3	100			10	5	5	5	5	5	5	18	2	160	1	0	0	3360	0	0	0	0	0	0
2019	27	70	165	39	0	3	3	125			5	3	2	5	5	5	5	54	5	214	0	0	0	3495	0	0	0	0	0	0
2019	27	56.5	158	40	0	5	2	150		120	70	120	10	10	10	15	15	45	5	570	0	0	0	3200	0	0	0	0	0	0
2019	26	97	173	40	0	5	2	210		60	50	30	30	30	20	20	50	69	5	574	0	0	0	3755	0	0	0	0	0	0
2019	26	61	160	40	0	6	1	150	120	90	60	10	10	20	20	30	15	10	5	540	1	0	0	3200	0	0	1	0	0	0
2019	24	72	152	38	0	4	4	290				90	10	10	5	5	35	35	15	495	0	0	0	3120	0	0	0	0	0	0
2019	28	68	160	37	0	4	4	230				45	45	20	10	15	15	105	5	490	0	1	0	3240	0	0	0	0	0	0
2019	41	66	158	37	0	3	4	320				10	5	5	5	5	10	78	10	448	0	0	0	3125	0	0	0	0	0	0
2019	32	73	163	39	1	5	1	60	60	60	15	15	15	15	5	5	5	26	5	286	1	0	0	3220	0	0	0	0	0	0
2019	31	83	168	39	0	5	2	280		140	180	10	10	10	10	10	10	50	5	715	0	0	0	3545	0	0	0	0	0	0
2019	36	68	155	39	1	4	3	180			30	10	10	5	5	3	2	25	5	275	0	0	0	3700	0	0	0	0	0	0
2019	28	75	155	38	0	4	3	270			90	10	5	5	5	5	30	95	10	525	0	0	0	3650	0	0	0	0	0	0
2019	35	67	157	38	1	4	1	115	235	100	10	10	5	5	5	5	5	13	5	513	0	0	0	3080	0	0	0	0	0	0
2019	26	65	155	39	0	4	2	240		30	30	10	20	10	20	25	24	24	5	438	0	0	0	2825	0	0	0	0	0	0
2019	34	65	157	39	1	3	4	210				3	3	2	2	5	5	4	5	239	0	0	0	3570	0	0	0	0	0	0
2019	30	63	160	40	0	4	3	480			180	20	20	20	10	10	10	139	5	894	1	0	1	3500	0	0	0	0	0	0
2019	29	72	159	38	0	5	4	420				120	20	20	20	30	30	48	5	713	0	0	1	3020	0	0	0	0	0	0
2019	33	80	168	38	0	3	3	150			30	20	10	10	10	20	20	50	5	325	1	0	0	3330	0	0	0	0	1	0
2019	36	66	158	37	1	4	2	145		40	25	3	3	2	2	5	5	6	4	240	0	0	0	3060	0	0	0	0	0	0
2019	29	57	154	38	0	3	4	610				10	10	3	3	2	2	20	10	670	1	0	0	2960	0	0	0	0	0	0
2019	32	77	160	39	0	6	2	390		180	110	250	30	30	20	20	20	48	10	1108	1	0	1	3430	0	0	0	0	0	0
2019	39	62	156	39	1	3	3	150			20	20	10	10	10	5	5	10	5	245	0	0	0	3130	0	0	0	0	0	0
2019	31	66	156	37	1	5	2	60		60	15	15	10	5	5	3	2	11	4	190	0	0	0	4430	0	1	0	0	0	0
2019	28	60	164	40	0	6	2	350		250	120	120	20	10	15	15	10	56	4	970	1	0	0	2700	0	0	0	0	0	0
2019	34	80	165	37	1	2	3	600			10	5	5	3	3	2	2	17	3	650	0	0	0	2610	0	0	0	0	0	0
2019	29	68.5	157	39	1	4	1	350	5	5	15	15	5	5	5	3	2	13	7	430	0	0	0	3900	0	0	0	0	0	0
2019	29	65	158	38	1	2	3	100			10	5	5	5	5	5	5	31	12	183	0	0	0	2760	0	0	0	0	0	0
2019	31	68	156	38	1	3	2	120		30	30	10	5	5	5	3	2	11	5	226	0	0	0	3110	0	0	0	0	0	0
2019	27	69	161	39	0	4	3	390			20	20	20	20	10	15	15	113	7	630	0	0	0	3140	0	0	0	0	0	0
2019	26	71	162	38	0	3	4	460				20	10	10	10	5	5	43	5	568	0	0	0	3080	0	0	0	0	0	0
2019	32	62	158	37	0	7	3	360			60	120	30	30	30	30	30	35	30	755	1	0	0	3090	0	0	1	0	0	0
2019	34	65	158	38	2	2	3	120			5	3	3	3	2	2	2	17	3	160	0	0	0	3010	0	0	0	0	0	0
2019	33	57	160	39	0	4	5	400					20	10	30	15	10	106	30	621	1	0	0	3100	0	0	0	0	0	0
2019	29	68	156	40	1	5	2	70		90	30	30	20	3	3	2	2	14	5	269	0	0	0	3320	0	0	0	0	0	0
2019	32	68	160	39	0	6	2	180		150	90	120	120	30	30	15	15	55	5	810	1	0	1	3000	0	0	0	0	0	0
2019	30	62	160	38	0	5	4	230				30	20	15	15	30	20	104	5	469	1	0	0	2610	0	0	0	0	0	0
2019	35	66	167	39	0	5	3	540			180	20	10	30	30	5	5	66	4	890	1	0	0	3650	0	0	0	0	0	0
2019	29	69	158	39	1	5	1	380	60	100	15	15	5	5	5	3	2	22	5	617	0	0	0	3365	0	0	0	0	0	0
2019	27	59	156	39	0	5	3	270			90	60	60	15	15	30	15	31	4	590	0	0	0	3215	0	0	0	0	0	0
2019	33	64	155	39	1	4	2	570		60	5	5	5	5	5	3	2	30	5	695	0	0	0	3260	0	0	0	0	0	0
2019	35	67	158	39	1	5	2	230		90	20	20	10	10	19	6	5	22	5	437	0	0	0	3365	0	0	0	0	0	0
2019	31	61.5	158	37	0	5	3	175			30	20	10	30	15	15	60	44	5	404	0	0	1	2960	0	0	0	0	0	0
2019	26	68	168	40	0	4	3	180			10	10	5	5	20	10	10	60	8	318	0	0	0	3680	0	0	0	0	0	0
2019	32	71	160	39	0	5	4	485				180	130	60	120	15	15	86	4	1095	0	0	0	3270	0	0	0	0	0	0
2019	26	61	161	40	0	6	2	130		120	40	20	20	60	60	120	20	34	6	630	0	0	0	3130	0	0	0	0	0	0
2019	28	64	164	40	0	5	2	290		30	15	15	10	10	5	5	5	61	4	450	1	1	0	3070	0	0	0	0	0	0
2019	32	54.5	156	39	1	5	2	370		40	40	40	20	10	10	5	5	5	5	550	0	0	0	2935	0	0	0	0	0	0
2019	29	64	165	38	0	5	2	150		300	30	10	10	5	5	10	10	50	10	590	1	0	0	2660	0	0	0	0	0	0
2019	25	67	175	40	0	5	4	390				30	15	15	30	15	15	30	5	545	0	0	0	3435	0	0	0	0	0	0
2019	29	60	162	38	0	5	1	135	30	30	10	5	5	5	20	10	5	116	9	380	0	0	0	3400	0	0	0	0	0	0
2019	25	65	158	40	0	4	3	230			45	45	10	5	5	10	5	15	5	375	0	0	0	3485	0	0	0	0	0	0
2019	35	68.5	163	37	0	3	3	240			20	20	20	20	20	10	10	10	10	380	1	0	0	2320	0	1	0	0	0	0
2019	28	66	160	37	0	3	3	340			15	15	10	10	10	5	5	22	3	435	0	0	0	2735	0	0	0	0	0	0
2019	28	73	160	38	1	2	3	180			5	3	2	2	1	1	1	19	1	215	0	0	0	2835	0	0	0	0	0	0
2019	34	67.5	160	40	1	4	2	90		30	30	3	3	2	2	15	10	18	7	210	1	0	0	3060	0	0	0	0	0	0
2019	25	60	156	40	0	7	2	250		150	60	45	45	70	30	30	30	55	5	770	1	0	0	2870	0	0	0	0	0	0
2019	30	68	162	38	0	5	3	220			35	120	20	15	10	10	10	64	6	510	1	0	0	3005	0	0	0	0	0	0
2019	28	70	160	38	0	5	3	300			120	20	10	10	5	10	5	72	10	562	0	0	0	3610	0	0	0	0	0	0
2019	35	63	153	39	1	4	2	520		90	90	20	20	20	20	120		0	0	900	0	0	0	3640	1	0	0	0	0	0
2019	31	65	150	39	0	4	3	140			350	110	130					0	0	730	1	0	0	3570	1	0	0	0	0	0
2019	29	65.5	165	37	0	3	4	240				10	10	10	5	5	5	104	6	395	0	1	0	2670	0	0	0	0	0	0
2019	27	68.2	160	38	1	5	2	360		90	60	15	15	3	3	2	2	4	10	564	0	0	0	2815	0	0	0	0	0	0
2019	32	75	160	40	1	5	3	70			90	40	15	15	10	10	10	24	2	286	1	0	0	3940	0	0	0	0	0	0
2019	28	59	156	37	0	6	3	510			90	60	60	40	60	30	20	123	12	1005	0	0	1	2805	0	0	0	0	0	0
2019	27	66	160	37	0	4	2	90		30	30	10	5	5	10	5	5	5	5	200	0	0	0	2640	0	1	1	0	0	0
2019	31	77	165	40	0	5	3	315			15	15	10	10	10	15	15	65	5	475	0	0	0	3780	0	0	0	0	0	0
2018	28	65	158	38	1	5	1	280	60	15	10	10	10	10	10	3	2	4	2	416	1	0	0	3535	0	0	0	0	0	0
2018	24	70	160	38	1	4	2	330		180	150	10	5	5	5	3	2	20	5	715	1	0	0	3600	0	0	0	0	0	0
2018	26	80	166	40	0	3	2	250		60	30	30	60	20	10	10	10	40	15	535	0	0	1	3350	0	0	0	0	0	0
2018	30	68	166	39	1	3	3	340			30	5	5	3	3	2	2	12	5	407	0	0	1	3560	0	0	0	0	0	0
2018	31	66	165	40	1	4	2	170		20	20	10	10	4	3	2	1	6	4	250	0	0	1	3155	0	0	0	0	0	0
2019	28	79	163	37	0	2	3	70			10	5	5	5	5	5	5	80	2	192	0	0	0	3250	0	0	0	0	0	0
2019	37	68	158	37	1	5	2	120		85	45	45	10	10	10	3	2	8	5	343	1	0	0	3550	0	0	0	0	0	0
2018	31	86	160	38	0	1	10	250										16	14	280	0	0	1	2950	0	0	0	0	0	0
2019	30	55	156	38	1	3	3	275			42	4	3	2	2	1	1	5	5	340	0	0	0	2540	0	0	0	0	0	0
2019	32	66	159	38	0	5	3	180			180	60	60	20	10	15	15	59	5	604	0	0	0	3000	0	0	0	0	0	0
2019	30	59	156	37	0	6	2	240		180	120	180	30	30	60	45	30	76	4	995	1	0	0	2615	0	0	0	0	0	0
2019	26	67	164	40	0	5	3	270			150	30	30	20	20	10	10	72	5	617	0	0	1	3380	0	0	0	0	0	0
2019	26	62	157	41	0	4	4	270				5	5	5	10	5	10	35	30	375	1	0	0	3380	0	0	0	0	0	0
2019	30	65	164	39	0	4	4	180				60	60	30	30	70	60	62	10	562	1	0	0	3405	0	0	0	0	0	0
2019	22	70	160	38	0	4	3	270			60	60	10	10	10	25	20	90	5	560	0	0	0	2940	0	0	0	0	0	0
2018	26	65	150	38	0	4	2	490		40	40	10	10	10	15	10	10	62	3	700	1	0	0	2860	0	0	0	0	0	0
2019	39	63	156	37	2	4	2	290		30	30	20	15	5	5	5	5	10	5	420	0	0	0	3150	0	0	0	0	0	0
2019	30	74	167	40	1	3	3	470			5	5	5	5	10	5	5	26	4	540	1	0	0	3910	0	1	1	0	0	0
2019	25	78	167	40	0	4	3	420			10	10	10	10	10	10	10	36	4	530	0	0	0	2365	0	1	0	0	0	0
2019	28	70	163	38	0	5	2	300		15	15	20	10	20	10	10	5	60	5	470	0	0	0	3470	0	0	0	0	0	0
2019	26	58	160	40	0	4	4	360				30	30	20	10	10	10	56	4	530	0	0	0	3450	0	0	0	0	0	0
2019	23	67	156	38	0	3	4	240				10	10	5	5	5	5	28	2	310	0	0	0	3645	0	0	0	0	0	0
2019	42	63	157	39	1	3	3	60			15	15	5	3	3	2	2	19	2	126	1	0	0	3625	0	0	0	0	0	0
2019	25	66.5	157	38	0	5	3	258			30	30	15	15	30	15	15	7	5	420	0	0	0	3300	0	0	0	0	0	0
2019	32	69	165	40	0	5	2	220		30	15	15	30	60	60	30	30	47	5	542	0	0	0	3560	0	0	0	0	0	0
2018	29	65	158	39	1	5	4	80				60	30	15	15	20	10	35	5	270	1	0	1	2935	0	0	0	0	0	0
2019	30	63.5	160	41	0	5	4	445				40	40	30	25	30	30	75	5	720	1	0	0	3670	0	0	0	0	0	0
2019	32	63	158	40	0	4	3	140			30	30	30	60	10	10	10	53	10	383	0	0	0	3000	0	0	0	0	0	0
2019	36	60	156	40	1	4	2	130		50	10	10	3	3	2	2	2	30	5	247	0	0	0	3780	0	1	1	1	0	0
2018	31	74	159	38	0	2	4	410				45	40	20	20	10	10	80	10	645	0	0	0	3040	0	1	0	0	0	0
2019	36	78	165	37	0	2	3	195			3	3	3	2	2	1	1	48	20	278	0	0	0	3390	0	0	0	0	0	0
2019	28	71	160	38	1	4	3	220			20	10	10	5	5	5	5	9	10	299	1	0	0	3400	0	0	0	0	0	0
2018	26	73	158	40	0	5	4	320				60	270	30	25	10	5	65	5	790	0	0	0	3710	0	0	0	0	0	0
2018	30	43	154	39	0	5	2	360		150	60	30	20	20	10	10	10	68	10	748	0	0	1	2705	0	0	0	0	0	0
2019	27	60	157	37	0	6	3	420			150	150	60	20	10	15	15	45	5	890	0	0	0	3475	0	0	0	0	0	0
2019	29	77	162	40	0	6	2	180		450	390	120	10	10	10	5	5	24	5	1209	1	0	1	3600	0	0	0	0	0	0
2019	25	68	167	39	0	6	2	200		90	45	75	55	20	20	20	30	20	8	583	0	0	0	3180	0	0	0	0	0	0
2019	34	73	162	40	1	4	3	330			50	15	15	10	10	5	5	14	5	459	0	0	0	3570	0	0	0	0	0	0
2018	32	75	169	39	1	6	1	100	60	60	40	30	10	10	10	5	5	38	7	375	1	0	0	3710	0	0	0	0	0	0
2018	26	67	162	40	1	6	2	155		145	180	30	30	15	10	5	5	8	2	585	1	0	1	4160	0	0	0	0	0	0
2018	31	57	160	39	1	6	2	60		120	60	20	10	5	5	5	5	20	10	320	1	0	1	3100	0	0	0	0	0	0
2018	38	65	165	38	1	3	1	170	120	60	30	30	5	3	3	2	2	35	5	465	0	0	1	2785	0	0	0	0	0	0
2018	38	55	165	41	2	2	3	130			10	5	5	3	3	2	2	27	5	192	0	0	1	3250	0	0	0	0	0	0
2019	29	67	158	39	0	6	3	150			175	30	30	15	15	60	30	77	18	600	0	0	0	3550	0	0	0	0	0	0
2018	29	79	153	40	0	7	4	300				120	120	120	30	60	50	46	5	851	1	0	1	3280	0	0	0	0	0	0
2018	23	69	158	39	0	5	2	240		110	30	20	20	10	5	30	15	69	6	555	0	0	1	3720	0	0	0	0	0	0
2018	31	67	161	38	0	6	3	180			120	150	60	20	20	20	30	107	5	712	1	0	0	3615	0	0	0	0	0	0
2018	27	60	160	40	0	5	2	140		120	90	60	10	10	10	20	18	31	5	514	0	0	1	2780	0	1	1	0	0	0
2018	28	63	157	39	0	4	3	225			60	60	15	15	20	20	20	43	10	488	0	0	0	3180	0	0	0	0	0	0
2018	27	55	155	40	0	4	3	570			120	30	10	5	5	5	5	33	5	788	1	0	0	3050	0	0	0	0	0	0
2018	29	57	160	37	1	1	10	115										5	8	128	0	0	0	3400	0	0	0	0	0	0
2018	32	83	158	37	1	6	2	240		120	30	30	60	60	60	20	10	54	6	690	0	0	0	3240	0	0	0	0	0	0
2018	29	89	158	39	1	5	2	220		40	20	20	10	5	5	5	5	12	3	345	0	0	0	4060	0	0	0	0	0	0
2018	29	73	159	38	0	4	4	240				90	20	20	20	45	45	96	4	580	1	1	1	3460	0	0	0	0	0	0
2018	27	60	163	40	0	2	3	370			20	20	15	10	10	10	5	48	5	513	1	0	0	3485	0	0	0	0	0	0
2018	32	83	158	39	1	3	2	150		30	10	5	5	5	5	3	2	26	5	246	0	0	1	3740	0	0	0	0	0	0
2019	32	65	156	37	1	3	3	300			30	10	10	5	5	5	5	46	4	420	0	0	0	3305	0	0	0	0	0	0
2019	33	61	157	39	1	3	6	210						15	15	5	5	31	6	287	0	0	0	2800	0	0	0	0	0	0
2019	31	74	160	39	0	6	2	120		170	15	15	30	5	5	10	10	77	5	462	1	0	0	3525	0	0	0	0	0	0
2018	35	71	165	40	3	4	3	160			60	35	5	3	3	2	2	6	4	280	0	0	0	3880	0	0	0	0	0	0
2018	25	71	158	40	0	3	4	230				120	60	30	30	15	10	40	5	540	1	0	0	3840	0	0	0	0	0	0
2019	27	85	168	39	0	5	4	400				20	20	90	15	15	30	73	5	668	1	0	0	3400	0	0	0	0	0	0
2018	28	64	161	40	0	6	3	204			60	20	20	15	30	30	30	68	4	481	0	0	0	3160	0	0	0	0	0	0
2018	28	61	155	38	1	3	4	360				20	10	10	10	10	25	30	10	485	0	0	1	2930	0	0	0	0	0	0
2019	29	61	150	39	0	4	4	160				30	20	20	10	15	15	153	5	428	0	0	0	3220	0	0	0	0	0	0
2018	30	67	162	37	1	4	4	350				30	20	15	10	3	2	15	5	450	1	0	0	3435	0	0	0	0	0	0
2018	42	66	165	39	1	3	3	120			20	10	10	10	5	5	5	36	5	226	0	0	1	2975	0	0	0	0	0	0
2018	29	63	164	41	0	5	4	180				60	30	60	60	60	30	100	18	598	1	0	1	3550	0	0	0	0	0	0
2018	31	65	160	39	0	1	10	180										28	5	213	0	0	0	3000	0	0	0	0	0	0
2018	31	54	157	38	0	2	3	630			20	20	15	10	10	10	5	77	8	805	0	0	0	2435	0	1	0	0	0	0
2018	39	64	162	38	1	3	3	90			30	20	10	4	3	2	1	23	5	188	0	0	1	2800	0	0	0	0	0	0
2019	32	59	159	40	0	4	3	240			60	60	40	20	20	15	15	18	5	493	0	0	0	2890	0	0	0	0	0	0
2019	36	77.5	165	40	1	3	4	160				20	15	5	5	3	2	50	5	265	1	0	0	3765	0	0	1	0	0	0
2019	28	57	158	40	0	5	3	90			60	45	45	15	15	30	25	80	5	410	1	0	0	3900	0	0	0	0	0	0
2018	30	67	167	40	0	3	5	420					60	30	30	30	30	137	10	747	0	0	1	3280	0	0	0	0	0	0
2018	30	70	170	39	0	4	2	285		120	60	30	30	20	20	10	10	31	4	620	1	0	0	3360	0	0	0	0	0	0
2018	30	60	160	40	1	3	4	125				30	5	3	3	2	2	46	4	220	0	0	0	3850	0	0	0	0	0	0
2018	26	59	158	39	0	3	4	510				30	10	10	10	15	15	45	5	650	0	0	1	3250	0	0	0	0	0	0
2019	29	65	161	40	0	3	4	240				20	10	10	10	5	5	51	9	360	0	0	0	3005	0	0	0	0	0	0
2018	28	65	165	37	2	4	4	210				20	10	5	5	5	5	12	30	302	0	0	1	2440	0	1	0	0	0	0
2018	28	60	161	38	1	5	3	240			60	10	10	5	5	3	2	13	2	350	0	0	0	3320	0	0	0	0	0	0
2018	23	60	160	38	0	2	3	150			20	15	10	10	5	5	5	36	5	261	0	0	0	2910	0	0	0	0	0	0
2018	27	60	160	40	0	3	5	130					30	20	10	10	5	37	5	247	0	0	0	3315	0	1	1	0	0	0
2018	39	73.5	169	37	1	3	2	85		15	15	15	10	5	5	5	5	32	5	197	0	0	0	3340	0	0	0	0	0	0
2019	31	65	157	39	0	2	4	180				3	3	3	2	2	2	17	8	220	0	0	0	3220	0	0	0	0	0	0
2019	26	72	165	39	0	6	3	240			120	45	45	60	15	15	10	31	5	586	0	0	0	2900	0	0	0	0	0	0
2018	28	73	172	40	0	3	3	200			20	10	10	10	10	5	5	77	5	352	1	1	1	3790	0	0	0	0	0	0
2018	27	74	173	39	0	3	3	385			30	30	30	25	25	10	5	37	5	582	1	0	0	3960	0	0	0	0	0	0
2018	31	65	171	39	1	1	10	76										20	4	100	0	0	0	3500	0	0	0	0	0	0
2018	26	65	160	40	0	4	3	340			90	120	20	15	10	10	5	60	5	675	1	0	0	3650	0	0	1	0	0	0
2018	31	65	164	40	0	3	3	140			60	60	20	15	10	10	5	98	7	425	0	0	1	3715	0	0	0	0	0	0
2019	28	74.6	160	39	0	5	2	210		90	90	30	30	20	20	30	20	119	11	670	0	1	0	3650	0	0	0	0	0	0
2018	30	55	158	38	0	5	2	350		90	90	20	15	10	10	5	20	29	10	649	0	0	0	2820	0	0	0	0	0	0
2018	32	65	165	39	2	4	2	110		30	20	10	5	5	2	2	1	6	5	196	0	0	0	3450	0	0	0	0	0	0
2019	25	65	162	38	0	6	2	115		120	60	55	90	40	60	5	5	38	4	592	0	0	0	3450	0	0	0	0	0	0
2018	32	77	168	40	0	4	3	200			110	60	50	10	5	3	2	46	4	490	1	0	1	3060	0	0	0	0	0	0
2018	29	70	160	40	0	2	6	270						10	10	5	5	25	5	330	0	0	1	3280	0	0	0	0	0	0
2018	27	69	159	39	0	4	3	360			30	20	10	60	60	15	15	52	3	625	0	0	0	3300	0	0	0	0	0	0
2018	28	75	162	39	1	6	2	330		140	60	30	30	20	10	5	5	41	7	678	1	0	0	2965	0	0	0	0	0	0
2018	28	69	158	40	0	4	3	520			120	120	30	20	15	10	5	37	9	886	1	0	0	3475	0	0	0	0	0	0
2018	30	62	161	39	0	2	3	270			30	20	20	15	10	10	5	89	7	476	1	1	1	3220	0	0	0	0	0	0
2018	28	64	158	39	0	6	3	360			90	60	120	90	90	15	15	20	5	865	1	1	0	3780	0	0	0	0	0	0
2018	31	65	160	40	1	5	1	210	30	30	10	5	5	4	3	2	1	30	2	332	0	0	0	4200	0	0	0	0	0	0
2018	37	69	160	39	1	5	1	75	30	25	10	10	5	5	5	10	5	12	30	222	0	0	1	3500	0	0	0	0	0	0
2018	24	66	166	38	0	2	4	180				10	10	5	5	5	5	37	3	260	0	0	0	2935	0	0	0	0	0	0
2019	35	59	155	38	0	6	2	180		90	60	90	10	10	10	30	50	60	5	595	1	0	0	2835	0	0	0	0	0	0
2018	26	75	160	39	1	5	2	270		120	120	30	30	20	10	20	10	20	8	658	1	0	0	3780	0	0	0	0	0	0
2019	30	66	158	38	1	5	3	270			60	30	20	10	10	10	10	45	5	470	0	0	0	3980	0	0	0	0	0	0
2018	29	60	166	39	0	4	3	340			60	60	15	15	40	40	30	38	2	640	0	0	0	3190	0	0	0	0	0	0
2019	27	76.5	160	37	0	7	3	140			100	150	60	90	60	30	30	70	1	731	0	0	1	3070	0	0	0	0	0	0
2018	34	65	162	38	1	4	1	120	40	30	30	20	40	15	15	10	10	21	6	357	1	0	1	3385	0	0	0	0	0	0
2018	36	71	169	37	1	2	4	240				5	5	3	3	2	2	14	5	279	1	0	1	2330	0	1	0	0	0	0
2018	25	70	165	39	0	2	3	360			15	10	10	10	5	5	5	29	1	450	0	0	0	3645	0	0	0	0	0	0
2019	29	60	163	38	0	4	5	285					20	10	10	10	30	33	3	401	0	0	0	3270	0	0	0	0	0	0
2018	26	80	165	41	1	2	6	60						5	2	2	1	8	7	85	0	0	1	4500	0	0	0	0	0	0
2018	26	73	159	39	0	2	4	240				15	15	10	10	5	5	113	20	433	0	0	0	3320	0	0	0	0	0	0
2018	29	59	158	37	0	7	2	30		330	60	90	30	30	30	30	120	179	6	935	0	0	1	3145	0	0	0	0	0	0
2018	29	67	164	40	0	6	3	180			60	40	110	90	60	60	30	98	5	733	1	0	0	3660	0	0	0	0	0	0
2018	27	62	156	39	0	2	6	600						20	20	10	10	22	3	685	1	0	0	3200	0	0	0	0	0	0
2018	30	61	159	40	0	4	3	180			40	20	30	30	20	10	30	50	5	415	0	1	0	3520	0	0	0	0	0	0
2018	35	65	160	39	2	7	2	165		30	30	30	15	30	30	10	20	25	5	390	1	0	0	3510	0	0	0	0	0	0
2018	35	63	165	40	1	4	2	180		120	60	60	20	15	10	10	5	88	10	578	1	0	1	3480	0	0	0	0	0	0
2018	21	62	165	37	0	5	2	240		90	20	10	10	15	15	10	10	20	5	445	0	0	0	2870	0	0	0	0	0	0
2018	28	55	165	38	1	3	3	150			25	2	1	1	1	1	1	5	1	188	0	0	0	2930	0	0	0	0	0	0
2018	24	68	169	38	0	3	4	310				15	10	5	15	10	10	24	10	409	0	0	0	2920	0	0	0	0	0	0
2018	26	70	167	39	0	3	3	150			60	60	30	20	15	15	10	32	5	397	1	0	0	3080	0	0	0	0	0	0
2019	27	65	151	39	0	4	4	200				60	20	20	20	20	20	58	5	423	0	0	0	3300	0	0	0	0	0	0
2019	32	71	160	39	0	3	4	160				20	10	3	3	2	2	30	5	235	0	0	0	3600	0	0	0	0	0	0
2018	25	71	160	37	0	4	3	300			150	120	20	15	10	10	5	83	10	723	1	0	0	3015	0	0	0	0	0	0
2018	29	88	160	37	0	4	1	120	60	10	5	5	5	3	2	15	15	40	5	285	0	0	1	3140	0	0	0	0	0	0
2018	30	70	166	37	0	3	3	180			90	60	15	15	10	5	5	119	1	500	0	1	0	3300	0	0	0	0	0	0
2018	22	75	166	39	0	5	2	410		60	30	30	20	10	15	15	10	30	5	635	0	0	1	3425	0	0	0	0	0	0
2018	28	66	162	38	1	5	2	105		15	10	5	3	3	2	2	10	19	6	180	0	0	1	3035	0	0	0	0	0	0
2019	36	64	159	40	0	3	4	180				5	5	5	5	15	15	109	6	345	0	0	0	3290	0	0	0	0	0	0
2018	30	85	160	41	1	4	2	180		30	30	10	5	3	2	5	5	10	5	285	0	0	1	4040	0	0	0	0	0	0
2018	35	61	160	40	1	4	3	300			5	5	5	3	2	5	5	7	6	343	0	0	1	2870	0	0	0	0	0	0
2018	30	69.5	170	39	0	2	5	180					20	15	10	10	5	46	5	291	0	0	0	3275	0	0	0	0	0	0
2018	32	57	155	40	0	6	2	130		190	90	30	30	30	20	20	20	69	6	635	1	0	0	2890	0	0	0	0	0	0
2018	30	58	162	38	1	3	4	190				10	5	3	2	5	5	23	5	248	0	0	1	3220	0	0	0	0	0	0
2018	28	77	155	40	0	5	3	90			60	30	30	30	10	10	10	36	6	312	1	0	1	2800	0	0	0	0	0	0
2018	40	65	158	38	1	5	3	240			60	60	90	20	20	10	10	23	5	538	0	0	1	3220	0	0	0	0	0	0
2018	26	61	157	40	0	3	3	150			10	10	10	10	5	5	15	36	9	260	0	0	1	3160	0	0	0	0	0	0
2018	30	63	162	39	1	4	2	270		110	10	5	5	4	3	2	1	5	5	420	0	0	0	3645	0	0	0	0	0	0
2019	28	79	156	38	0	5	2	315		60	30	30	90	15	10	20	20	25	5	620	1	0	0	3250	0	0	0	0	0	0
2018	25	65	160	40	0	5	4	390				340	20	20	20	30	30	57	10	917	1	0	0	3490	0	0	0	0	0	0
2018	33	66	162	38	1	3	3	280			30	30	10	10	10	5	5	75	5	460	0	0	0	3605	0	0	0	0	0	0
2019	37	70	158	37	1	3	3	200			10	10	10	5	5	3	2	8	10	263	0	0	0	2870	0	0	0	0	0	0
2018	28	68.5	162	40	1	4	2	180		30	30	30	10	5	5	3	2	13	2	310	0	0	0	2775	0	0	0	0	0	0
2018	30	60	155	39	0	4	2	190		90	50	30	60	30	30	30	30	124	10	674	0	0	1	3150	0	0	0	0	0	0
2018	26	56	156	40	0	3	3	105			30	20	10	20	10	10	5	57	3	270	0	1	1	2800	0	0	0	0	0	0
2019	32	68.5	160	39	0	4	5	500					30	30	15	15	40	41	10	681	0	0	0	3260	0	0	0	0	0	0
2018	31	73	171	38	0	3	3	240			60	60	30	20	15	10	5	36	4	480	0	0	0	3260	0	0	0	0	0	0
2019	29	65	155	38	0	2	4	330				10	5	5	5	3	2	33	10	403	0	0	0	3400	0	0	0	0	0	0
2018	28	74	157	40	0	3	2	360		60	15	10	10	10	5	5	5	10	5	495	0	0	1	3250	0	0	0	0	0	0
2018	34	72	170	38	1	4	4	325				15	10	10	15	50	50	9	10	494	1	0	0	2750	0	0	0	0	0	0
2018	34	66	169	37	1	5	1	120	150	80	15	10	5	4	3	2	1	12	5	407	0	0	0	3025	0	0	0	0	0	0
2018	30	80	174	40	0	4	5	450					30	20	10	120	30	106	6	772	1	0	1	3680	0	0	0	0	0	0
2018	30	70	170	39	0	5	2	60		170	655	10	5	5	5	5	15	28	6	964	1	0	1	3565	0	0	0	0	0	0
2018	39	82	162	38	1	3	4	425				30	5	5	5	3	2	34	10	519	0	0	0	2965	0	0	0	0	0	0
2019	30	62	161	39	1	4	4	145				55	5	5	5	15	15	20	11	276	1	0	0	3410	0	0	0	0	0	0
2018	29	63	162	38	0	3	3	450			20	10	10	10	10	5	3	52	10	580	0	0	0	2920	0	0	0	0	0	0
2018	36	64	160	37	1	5	2	240		30	25	10	5	4	3	2	1	20	5	345	0	0	0	3120	0	0	0	0	0	0
2018	29	62	160	39	0	5	3	315			60	60	60	40	20	3	2	83	5	648	0	0	0	3075	0	0	0	0	0	0
2018	35	57	150	40	0	2	4	150				10	10	5	5	5	5	148	2	340	0	0	1	2585	0	0	1	0	0	0
2018	32	61	156	39	0	4	2	150		30	20	10	20	20	20	10	5	90	3	378	0	0	1	3050	0	1	0	0	0	0
2018	25	80	165	41	0	4	4	500				120	60	60	30	30	20	53	5	878	0	0	1	3470	0	0	0	0	0	0
2018	27	72	160	38	0	3	1	360	30	30	30	20	10	5	5	5	5	14	10	524	0	0	0	3070	0	0	0	0	0	0
2018	36	79	162	40	0	4	3	180			165	30	30	30	30	25	20	32	33	575	1	1	0	3530	0	0	0	0	0	0
2018	29	69	160	40	0	5	3	120			90	30	30	30	20	5	5	42	5	377	1	0	0	3230	0	1	1	0	0	0
2018	23	65	157	40	0	2	3	270			15	10	10	10	5	5	5	28	7	365	0	0	0	2990	0	0	0	0	0	0
2018	28	74	169	39	1	4	2	320		45	45	40	30	4	3	2	1	14	6	510	1	0	0	3600	0	0	0	0	0	0
2018	36	98	172	38	1	5	3	130			20	10	60	30	20	10	40	88	12	420	1	0	1	3015	0	0	0	0	0	0
2018	26	73	170	40	0	5	4	300				60	60	60	30	15	15	51	19	610	1	0	0	3450	0	0	0	0	0	0
2018	23	60	163	39	0	5	2	240		180	120	50	15	15	10	10	5	32	3	680	1	0	0	2950	0	0	0	0	0	0
2018	27	64	160	37	1	3	1	280	20	20	3	3	3	2	2	1	1	2	1	338	0	0	0	2925	0	0	0	0	0	0
2018	28	69	163	40	0	5	2	270		120	60	60	60	30	30	30	30	124	10	824	1	0	0	3215	0	0	0	0	0	0
2018	28	60	159	41	0	4	2	410		100	90	50	15	15	10	10	5	31	4	740	1	0	1	3400	0	0	0	0	0	0
2018	36	75	160	39	1	5	1	140	50	50	30	30	10	5	5	5	5	11	5	346	0	0	0	3290	0	0	0	0	0	0
2018	26	60	155	39	0	5	5	240					60	120	90	60	30	100	5	705	1	0	0	3080	0	0	0	0	0	0
2018	28	60	160	38	0	2	9	140									20	2	18	180	0	0	0	3700	0	0	0	0	0	0
2019	38	58	156	38	1	6	1	250	30	20	48	57	15	15	5	5	5	9	3	462	0	0	0	3500	0	0	0	0	0	0
2018	40	70	160	40	1	3	2	120		6	4	15	10	10	5	5	5	18	5	203	0	0	1	3345	0	0	0	0	0	0
2018	24	69	160	40	0	3	3	240			30	20	20	20	10	5	5	12	5	367	0	0	1	4325	0	0	0	0	0	0
2019	37	76.5	160	39	0	6	2	90		90	90	60	60	120	30	15	15	115	5	690	1	0	0	3320	0	0	0	0	0	0
2018	31	60	160	38	1	2	4	360				5	5	3	3	2	2	12	3	395	0	0	0	3035	0	0	0	0	0	0
2018	34	63	153	38	0	3	3	415			115	100	20	15	10	10	5	50	5	745	0	0	0	3100	0	0	0	0	0	0
2018	22	66	160	39	0	4	4	270				60	60	60	30	15	15	98	5	613	0	0	0	3050	0	0	0	0	0	0
2018	39	64	160	40	1	3	3	420			180	120	10	10	6	5	5	21	10	787	1	0	0	3150	0	0	0	0	0	0
2018	29	60	158	38	0	3	3	270			10	10	10	10	10	5	5	57	3	390	0	0	0	2970	0	0	0	0	0	0
2018	36	84	160	39	1	2	2	370		5	3	3	3	2	2	1	1	11	5	406	0	0	1	3220	0	0	0	0	0	0
2018	26	64.5	162	39	0	3	3	265			15	10	10	10	5	30	25	79	16	465	0	0	0	3000	0	0	0	0	0	0
2018	30	61	158	39	1	3	3	180			15	10	5	5	5	5	5	7	3	240	0	0	0	3330	0	0	0	0	0	0
2018	33	67.5	157	40	0	4	4	210				90	20	10	10	10	30	116	4	500	0	0	0	3450	0	0	0	0	0	0
2019	28	77	168	39	0	5	2	180		40	30	30	20	110	30	15	15	130	10	610	0	0	1	3335	0	0	0	0	0	0
2018	31	73	164	41	0	3	4	150				120	20	15	10	10	5	40	5	375	1	0	1	4105	0	0	0	0	0	0
2018	30	62.5	165	38	1	4	2	90		60	60	15	5	3	3	2	2	15	5	260	0	0	0	3700	0	0	0	0	0	0
2018	27	75	168	39	0	4	2	300		30	20	10	10	10	10	15	15	15	5	440	1	0	0	3125	0	0	0	0	0	0
2018	29	62	165	40	1	4	1	180	20	10	30	3	2	2	1	1	1	13	2	265	0	0	1	3900	0	0	0	0	0	0
2018	31	66	158	38	0	3	3	150			30	30	20	15	10	10	5	40	5	315	0	0	0	3320	0	0	1	0	0	0
2019	32	57	156	39	0	4	3	200			10	10	10	15	15	15	15	116	10	416	0	0	0	2940	0	0	0	0	0	0
2018	27	70	160	40	0	1	10	260										43	7	310	0	0	0	3100	0	0	0	0	0	0
2018	26	96	173	40	0	2	3	330			30	30	20	20	10	5	5	70	5	525	0	0	1	3960	0	0	0	0	0	0
2018	33	62	158	40	0	4	2	430		50	40	40	40	25	20	20	10	40	5	720	0	0	1	3170	0	0	0	0	0	0
2019	28	80	163	38	0	4	3	240			40	40	40	20	20	20	30	73	7	530	0	0	0	3900	0	0	0	0	0	0
2018	27	60	163	39	0	3	3	90			30	20	10	10	10	5	5	40	5	225	0	0	0	3200	0	0	0	0	0	0
2018	32	65	163	40	0	3	1	170	20	20	10	10	20	15	10	10	5	50	15	355	0	0	0	2830	0	0	0	0	0	0
2018	28	65	167	39	0	3	3	300			40	20	20	15	10	10	5	30	5	455	0	0	1	3960	0	0	0	0	0	0
2018	28	61	160	38	1	4	4	180				5	5	5	5	3	2	18	5	228	0	0	0	3090	0	0	0	0	0	0
2018	28	68	160	39	0	3	3	120			15	10	10	10	5	5	5	30	45	255	0	0	1	3400	0	0	0	0	0	0
2018	25	79	158	39	0	3	4	320				10	10	5	5	10	10	26	4	400	0	0	0	2815	0	0	0	0	0	0
2018	24	60	160	39	1	2	4	210				3	2	2	1	1	1	15	5	240	0	0	0	3340	0	0	0	0	0	0
2018	29	65	157	39	1	2	4	290				5	5	5	5	3	2	14	5	334	0	0	0	3230	0	0	0	0	0	0
2018	32	68	164	40	0	3	3	90			20	10	10	10	10	10	10	34	4	208	0	0	1	3760	0	0	0	0	0	0
2018	28	60	158	39	0	4	2	170		40	20	20	10	10	10	10	60	43	5	398	0	1	0	2910	0	0	0	0	0	0
2018	36	73	160	41	1	4	2	180		10	15	10	10	10	10	5	5	25	5	285	0	0	1	3510	0	0	0	0	0	0
2018	24	75	163	39	0	5	3	210			60	20	20	20	30	30	30	17	5	442	1	0	0	3470	0	0	0	0	0	0
2018	28	69	160	41	0	3	3	210			40	20	10	5	5	5	5	20	10	330	0	0	1	3235	0	0	0	0	0	0
2018	31	90	170	40	0	3	3	300			40	20	10	5	5	5	5	86	4	480	0	0	1	3095	0	0	0	0	0	0
2018	31	72	160	40	1	5	4	210				20	10	15	10	3	2	4	3	277	1	0	0	3315	0	0	0	0	0	0
2018	23	71	158	39	0	4	2	180		90	60	60	150	30	20	10	10	32	3	645	0	0	0	3620	0	0	0	0	0	0
2019	38	64.5	157	39	1	3	3	145			20	15	10	5	5	5	5	28	5	243	0	0	0	3700	0	0	0	0	0	0
2018	37	71	165	39	1	4	2	240		30	30	30	30	10	10	5	5	55	5	450	0	0	1	3360	0	0	0	0	0	0
2018	35	75.5	165	40	1	5	2	210		30	30	15	15	10	10	5	5	10	5	345	0	0	1	3050	0	0	0	0	0	0
2018	34	60	160	38	1	3	3	270			30	20	10	5	5	5	5	29	6	385	0	0	0	3360	0	0	0	0	0	0
2018	39	62.5	162	39	1	2	8	180								5	5	35	5	230	0	0	0	3775	0	0	0	0	0	0
2018	34	62	163	40	1	4	1	170	55	10	10	5	5	4	3	2	1	4	6	275	0	0	1	3780	0	0	0	0	0	0
2018	30	68	163	39	0	3	3	270			20	10	10	10	10	5	5	80	5	425	0	0	0	3460	0	0	0	0	0	0
2018	30	60	160	38	0	4	2	190		140	10	10	10	20	20	10	10	48	5	473	1	0	0	2770	0	0	0	0	0	0
2018	36	77	162	40	1	4	1	180	60	30	20	10	10	10	10	5	5	34	6	380	0	0	0	4200	0	0	0	0	0	0
2018	23	54.5	150	40	0	4	2	180		150	30	15	15	10	10	5	5	25	10	455	1	0	0	2920	0	0	0	0	0	0
2018	33	55	160	39	1	5	3	390			40	35	10	5	5	5	5	20	5	520	1	0	1	3070	0	0	0	0	0	0
2019	36	66	160	37	1	5	1	150	60	25	20	10	25	3	3	2	2	16	4	320	0	0	0	3180	0	0	0	0	0	0
2018	40	73	168	39	1	3	2	120		20	20	20	10	5	5	5	5	18	2	230	0	0	0	3300	0	0	0	0	0	0
2018	36	63	163	40	1	3	4	210				10	5	5	5	3	2	32	5	277	1	0	0	3235	0	0	0	0	0	0
2018	32	81	166	39	1	3	3	340			15	3	3	3	2	2	2	16	5	391	0	0	1	2810	0	0	0	0	0	0
2018	33	57	158	38	0	2	4	510				30	20	20	15	10	5	56	10	676	0	0	0	3080	0	0	0	0	0	0
2018	23	61	158	39	1	3	3	195			60	30	30	20	20	15	10	20	5	405	0	0	0	3400	0	0	0	0	0	0
2018	30	64	157	40	0	5	3	55			245	150	60	20	15	10	10	90	5	660	1	0	0	4000	0	0	0	0	0	0
2019	27	73	164	39	0	4	3	160			20	20	20	10	10	10	10	22	6	288	1	0	0	3670	0	0	0	0	0	0
2018	32	70	156	40	1	2	4	250				10	5	5	5	3	2	5	10	295	0	0	0	3445	0	0	0	0	0	0
2018	33	67	169	39	1	4	3	155			45	30	30	15	10	5	20	38	5	353	1	0	1	3400	0	0	0	0	0	0
2018	32	75	162	40	1	5	2	90		110	30	20	10	10	5	3	2	5	15	300	1	0	1	3550	0	0	0	0	0	0
2018	35	73	163	40	0	5	3	300			60	60	30	30	45	45	150	170	7	897	0	0	1	3500	0	0	0	0	0	0
2018	28	85	164	40	0	5	3	210			150	90	30	30	30	30	30	68	10	678	1	0	1	3310	0	0	0	0	0	0
2018	32	73	161	39	0	3	3	240			10	10	10	5	5	3	2	100	5	390	0	0	0	3275	0	0	0	0	0	0
2018	24	92	158	38	0	2	3	280			15	10	10	10	5	5	5	127	20	487	0	0	0	3085	0	0	0	0	0	0
2018	29	73	165	39	0	3	4	330				90	60	10	10	5	5	86	10	606	1	0	0	3935	0	0	0	0	0	0
2018	35	72	160	39	0	4	2	150		40	20	180	30	20	20	10	10	145	10	635	0	0	1	2970	0	0	0	0	0	0
2018	27	73	161	39	0	4	3	270			20	70	20	15	10	10	5	27	3	450	0	0	1	3270	0	0	0	0	0	0
2018	32	71.5	162	39	0	3	4	450				60	30	30	40	30	30	43	2	715	1	0	0	3000	0	0	0	0	0	0
2018	26	63	160	41	0	5	2	410		20	10	10	90	30	30	20	35	47	3	705	1	0	1	3445	0	0	0	0	0	0
2018	23	74	165	38	2	5	2	120		20	10	15	15	15	10	2	1	3	4	215	1	0	0	3270	0	0	0	0	0	0
2019	29	60	157	39	0	3	3	180			60	5	5	3	3	2	2	40	10	310	0	0	0	2950	0	0	0	0	0	0
2018	28	61	157	40	0	6	3	180			120	60	60	60	60	60	30	40	10	680	1	0	0	3640	0	0	0	0	0	0
2018	24	78	168	40	0	3	4	120				210	20	15	10	10	5	45	5	440	1	0	0	3075	0	0	0	0	0	0
2018	42	60	160	37	1	3	3	210			60	3	2	2	1	1	1	102	3	385	0	0	0	3530	0	0	0	0	0	0
2018	19	59	164	37	0	3	4	210				15	10	5	10	10	10	41	4	315	0	0	0	3400	0	0	0	0	0	0
2018	24	56	156	40	1	3	7	315							10	5	5	15	5	355	1	0	0	3160	0	0	0	0	0	0
2018	31	61.5	168	39	1	3	3	130			60	10	5	5	5	3	2	26	4	250	0	0	0	3350	0	1	1	0	0	0
2018	25	63	162	40	1	4	2	120		45	20	25	20	10	5	5	5	3	4	262	0	0	0	3450	0	0	0	0	0	0
2018	30	62.5	165	39	0	4	3	420			90	150	60	30	10	10	10	34	2	816	1	1	0	3065	0	0	0	0	0	0
2018	29	67.5	164	40	0	4	3	150			60	240	60	50	20	20	13	84	5	702	1	0	0	3545	0	0	0	0	0	0
2018	28	75	173	39	1	2	4	265				5	3	3	2	1	1	29	5	314	0	0	0	3350	0	0	0	0	0	0
2018	34	49	157	38	1	6	4	105				125	10	10	5	30	60	102	5	452	1	0	0	3430	0	0	0	0	0	0
2018	37	49	153	39	0	3	3	460			30	20	10	10	5	3	2	37	3	580	0	0	1	3450	0	0	0	0	0	0
2018	25	64	155	37	0	3	4	240				20	10	10	10	10	60	45	5	410	0	0	0	2610	0	0	0	0	0	0
2018	36	53	156	38	1	4	3	170			60	30	20	10	5	3	2	16	4	320	0	0	0	2925	0	0	0	0	0	0
2018	25	72	166	38	0	3	2	90		40	20	30	25	20	20	10	5	20	20	300	0	0	0	2520	0	0	1	0	0	0
2018	27	65	155	40	0	3	3	240			30	20	10	20	20	10	10	45	5	410	0	0	0	3280	0	0	0	0	0	0
2018	41	67	166	40	1	2	3	180			15	10	10	10	5	5	5	47	3	290	0	0	1	3200	0	0	0	0	0	0
2018	29	59.5	159	39	0	4	3	240			180	120	120	20	20	10	10	58	8	786	1	0	0	2980	0	0	0	0	0	0
2018	25	64	158	40	0	4	2	200		90	50	50	20	15	10	10	5	20	5	475	0	0	0	3210	0	0	0	0	0	0
2018	27	65.5	160	40	0	2	4	260				10	10	5	5	5	5	43	5	348	0	0	0	3040	0	0	0	0	0	0
2018	31	64	161	40	1	6	2	120		210	100	45	30	15	10	10	10	28	10	588	1	0	1	3480	0	0	0	0	0	0
2018	24	58	162	39	0	4	3	270			180	20	20	10	10	15	15	20	5	565	0	0	1	3260	0	0	0	0	0	0
2018	30	67	162	38	0	4	4	330				210	90	60	30	30	30	34	6	820	1	0	0	2785	0	0	0	0	0	0
2018	33	60	160	39	1	5	1	105	30	30	30	30	10	10	10	5	5	21	10	296	1	0	0	3660	0	0	0	0	0	0
2018	30	56	163	39	0	4	3	380			90	80	60	20	15	10	5	50	10	720	1	0	0	3320	0	1	1	0	0	0
2018	25	74	164	39	0	2	3	180			30	30	20	20	10	5	5	29	6	335	0	0	0	3750	0	0	0	0	0	0
2018	27	60	157	40	0	5	3	330			2100	165	60	30	30	15	50	48	10	2838	1	0	1	3860	0	0	0	0	0	0
2018	22	65.5	163	40	0	3	4	520				40	20	10	10	5	5	78	7	695	1	0	0	4110	0	0	0	0	0	0
2018	25	70	160	39	0	3	2	120		30	20	10	10	10	10	5	5	41	10	271	0	0	0	3155	0	0	0	0	0	0
2018	36	55	158	40	0	4	3	240			90	90	90	20	20	10	10	90	5	665	0	0	1	3175	0	1	1	0	0	0
2018	24	69	157	38	0	5	2	210		90	60	60	30	20	20	10	10	28	10	548	0	0	1	2870	0	0	0	0	0	0
2018	35	74	163	38	0	4	2	120		45	30	15	20	10	10	10	10	49	6	325	1	0	0	3250	0	0	0	0	0	0
2018	28	60.5	154	38	0	6	2	240		60	60	120	10	10	10	60	40	57	3	670	1	0	0	3070	0	0	0	0	0	0
2018	30	71.5	163	39	0	3	2	240		60	120	60	60	30	30	20	10	80	5	715	1	0	0	3920	0	0	0	0	0	0
2018	31	59	159	40	1	4	2	80		60	60	40	20	15	10	10	5	17	5	322	1	0	0	3300	0	0	0	0	0	0
2018	27	57	158	40	0	4	2	200		120	20	10	10	20	10	5	5	84	6	490	0	0	0	2975	0	0	0	0	0	0
2018	26	65	166	39	0	3	4	270				40	20	10	10	5	5	48	2	410	0	0	0	3070	0	0	0	0	0	0
2018	28	75	162	37	0	4	3	240			30	30	3	2	2	2	1	34	5	349	0	0	0	3170	0	0	0	0	0	0
2018	37	60	163	39	0	3	2	240		60	30	20	10	10	10	5	5	85	10	485	0	0	0	3290	0	0	0	0	0	0
2018	27	60.5	153	40	0	4	3	470			150	100	120	60	40	30	30	63	7	1070	1	0	0	3135	0	0	0	0	0	0
2018	31	60	170	39	0	5	4	120				120	20	20	20	60	10	42	8	420	0	0	0	3880	0	0	0	0	0	0
2018	26	55	160	37	0	4	2	420		90	90	20	10	10	10	5	5	45	5	710	1	0	0	3235	0	0	0	0	0	0
2018	38	79	163	39	1	4	3	150			30	10	10	2	1	1	1	10	5	220	0	0	0	3385	0	0	0	0	0	0
2018	31	67.5	166	41	1	3	3	330			5	5	3	2	5	2	1	10	7	370	1	0	0	3430	0	0	0	0	0	0
2019	35	76	165	40	0	4	4	340				80	30	30	20	10	25	31	5	571	0	0	0	4150	0	0	0	0	0	0
2018	26	66.5	159	38	0	4	3	240			210	10	10	5	5	15	15	41	30	581	1	0	1	3095	0	0	0	0	0	0
2018	25	66	157	39	0	4	2	240		240	120	90	20	15	10	10	5	45	5	800	1	0	0	3620	0	0	0	0	0	0
2018	32	71	157	39	0	6	2	150		150	150	90	30	30	20	10	45	63	5	743	0	0	1	3210	0	0	0	0	0	0
2018	30	65	160	37	0	5	2	120		60	30	30	60	30	30	30	30	133	4	557	0	0	0	3745	0	0	0	1	0	0
2018	28	71	164	40	0	3	3	350			30	20	20	15	10	10	15	42	3	515	0	0	0	4230	0	0	0	0	0	0
2018	27	67	162	39	0	4	2	200		55	15	10	10	10	10	5	10	16	4	345	0	0	0	3030	0	0	0	0	0	0
2018	27	72	160	38	1	5	1	320	100	20	20	10	5	5	5	3	2	17	8	515	1	0	0	3200	0	0	0	0	0	0
2018	31	60.5	156	40	0	5	2	270		90	90	210	30	20	20	10	10	41	4	795	1	1	1	3250	0	0	0	0	0	0
2019	32	70	161	37	0	3	6	240						20	10	10	10	72	5	367	0	0	0	3330	0	0	0	0	0	0
2018	26	60	150	40	0	4	3	210			60	60	45	30	20	10	15	35	10	495	0	0	1	2830	0	0	0	0	0	0
2018	25	64	158	40	0	5	3	240			90	30	30	30	30	30	30	25	5	540	1	0	1	3700	0	1	1	0	0	0
2018	31	70.5	158	38	1	5	2	180		45	15	10	5	5	5	3	2	15	30	315	0	0	1	3690	0	0	0	0	0	0
2018	30	72.5	164	39	0	4	4	360				60	120	60	45	40	20	9	5	719	0	0	1	3285	0	0	0	0	0	0
2018	28	49.5	163	40	0	5	3	150			90	120	60	60	30	150	120	44	5	829	1	0	0	3770	0	0	0	0	0	0
2019	29	76	165	38	0	5	2	450		30	30	30	15	15	20	10	20	49	5	674	1	0	0	3760	0	0	0	0	0	0
2018	23	60	160	40	1	3	5	232					10	4	3	2	1	13	5	270	0	0	0	3050	0	0	0	0	0	0
2018	30	71.5	153	40	0	5	2	210		90	15	15	180	20	20	10	10	35	5	610	1	0	1	2225	0	1	0	0	0	0
2018	31	60	160	39	1	3	4	430				15	15	4	3	2	1	30	5	505	1	0	0	3145	0	0	0	0	0	0
2018	26	66	158	40	0	3	2	240		120	120	120	60	30	30	20	10	61	4	815	1	0	0	3235	0	0	0	0	0	0
2018	39	62.5	163	39	1	4	3	365			60	60	10	5	5	20	20	43	10	598	0	0	0	3425	0	0	0	0	0	0
2019	31	64	158	38	0	3	6	390						20	10	5	5	129	5	564	0	0	0	3355	0	0	0	0	0	0
2018	23	60	160	39	1	4	2	80		40	20	20	6	6	5	10	3	6	5	201	0	0	0	2750	0	0	0	0	0	0
2018	28	82.5	158	38	0	4	3	220			120	20	20	10	10	10	10	74	6	500	1	0	0	3085	0	0	0	0	0	0
2018	29	79	163	38	1	3	3	420			60	3	2	2	1	1	1	8	2	500	0	0	0	3050	0	0	0	0	0	0
2018	27	63	161	38	1	4	3	315			60	5	5	3	2	3	2	5	5	405	0	0	1	3220	0	0	0	0	0	0
2018	31	65	160	41	0	3	3	190			40	20	15	10	10	10	5	26	4	330	0	0	0	3120	0	0	0	0	0	0
2018	29	65	161	38	1	4	3	90			20	10	20	10	10	5	5	53	10	233	0	0	0	3135	0	0	0	0	0	0
2018	28	71	160	38	0	6	1	265	10	5	15	10	5	10	5	10	10	69	2	416	0	0	0	3430	0	1	0	0	0	0
2018	37	64	160	38	1	4	2	190		30	30	30	20	20	10	10	20	63	7	430	0	0	1	4000	0	0	0	0	0	0
2018	28	70	163	39	0	5	3	260			255	30	30	30	60	45	40	24	10	784	1	0	0	3000	0	0	0	0	0	0
2018	31	63	168	40	0	4	3	130			30	20	20	20	30	30	30	69	6	385	0	0	0	3220	0	0	0	0	0	0
2018	28	74.5	172	41	0	2	4	120				20	10	10	10	5	5	25	5	210	0	0	1	3350	0	0	0	0	0	0
2018	28	60	167	39	2	2	5	200					5	3	3	2	2	13	2	230	0	1	0	2780	0	0	0	0	0	0
2018	29	63.5	163	38	1	4	2	185		75	70	110	10	5	5	5	5	26	4	500	1	0	0	3730	0	0	1	0	0	0
2018	34	76.5	165	40	0	2	4	180				20	10	10	10	5	5	60	10	310	0	0	1	3800	0	0	0	0	0	0
2018	29	62	165	41	1	4	3	100			160	3	2	2	1	1	1	12	8	290	1	0	1	4125	0	0	0	0	0	0
2018	34	62	163	39	1	5	2	240		60	40	15	15	15	15	10	5	17	5	437	0	0	0	3370	0	0	0	0	0	0
2018	31	55	159	40	0	3	5	120					25	10	5	5	5	32	3	205	0	0	1	3370	0	0	0	0	0	0
2018	28	66	162	40	0	6	2	300		120	20	20	20	30	30	120	30	48	5	743	1	0	1	3780	0	0	0	0	0	0
2018	28	84	160	41	0	7	2	240		90	90	60	180	60	90	60	60	50	30	1010	1	0	1	4190	0	0	1	0	0	0
2018	32	60	160	40	0	5	2	510		60	90	20	20	20	30	20	20	62	10	862	0	0	0	3400	0	0	0	0	0	0
2018	29	58	160	38	0	1	10	165										21	4	190	0	0	0	3090	0	0	0	0	0	0
2018	31	60	160	39	1	5	2	90		30	60	30	10	10	10	5	5	17	10	277	0	0	0	3050	0	0	0	1	0	0
2018	34	71	163	41	0	4	3	180			180	30	30	20	10	30	20	84	3	587	1	0	0	4075	0	0	0	0	0	0
2019	30	66	158	37	0	4	4	510				20	10	10	5	5	10	34	11	615	0	0	0	3100	0	0	0	0	0	0
2018	30	65	160	40	0	4	2	150		60	60	60	30	20	20	10	10	67	3	490	0	0	0	3575	0	0	0	0	0	0
2018	32	73	170	40	0	4	3	490			30	20	20	20	10	10	90	160	20	870	1	0	1	3670	0	0	0	0	0	0
2018	31	63	162	40	1	4	2	190		20	20	10	10	30	5	5	5	18	12	325	1	0	1	2785	0	0	0	0	0	0
2018	24	77	160	41	0	3	4	150				60	60	60	30	20	10	15	5	410	0	0	1	3085	0	0	0	0	0	0
2018	28	64	163	39	0	4	2	300		60	30	30	90	30	20	15	10	127	3	715	0	0	0	3525	0	0	0	0	0	0
2018	29	75.5	164	39	0	2	3	240			15	10	10	10	5	5	5	11	5	316	0	0	0	3025	0	0	0	0	0	0
2018	22	85	174	40	0	3	2	180		30	30	20	10	20	20	10	10	20	5	355	0	0	1	4095	0	0	0	0	0	0
2018	25	81	164	38	0	2	3	155			15	10	10	10	5	5	5	33	2	250	0	0	0	3140	0	0	0	0	0	0
2018	29	65	160	37	0	3	2	360		40	20	5	5	5	5	5	5	21	5	476	0	0	0	2650	0	0	0	0	0	0
2018	27	71	156	39	0	3	2	180		90	30	30	20	20	10	10	10	57	15	472	1	0	0	3425	0	0	0	0	0	0
2018	25	61	162	38	0	5	2	225		90	90	30	30	30	30	30	25	21	5	606	1	0	1	2900	0	0	0	0	0	0
2018	35	67	166	40	2	3	3	220			50	20	3	3	2	1	1	9	1	310	0	0	0	3680	0	0	0	0	0	0
2018	20	70	159	40	0	4	2	165		240	30	20	10	20	10	5	5	11	4	520	1	0	1	3130	0	0	0	0	0	0
2018	27	74	165	40	1	5	2	45		15	20	10	10	10	5	3	2	5	1	126	0	0	0	3220	0	0	0	0	0	0
2019	41	57.5	161	37	0	5	4	100				45	45	30	30	50	25	65	5	395	1	0	0	2850	0	0	0	0	0	0
2018	30	76	160	40	0	3	5	150					30	10	10	5	5	19	5	234	0	0	1	3470	0	0	0	0	0	0
2018	28	56	158	38	0	3	4	270				15	10	5	5	3	2	626	4	940	0	0	1	2455	0	1	0	0	0	0
2018	34	75	160	38	0	3	5	60					60	10	10	5	5	58	7	215	1	0	1	3730	0	0	0	0	0	0
2018	27	68.5	153	39	0	4	3	180			40	20	10	10	10	120	60	129	26	605	0	0	1	3675	0	0	1	0	0	0
2018	26	80	163	40	0	5	2	140		60	30	60	30	30	30	20	20	107	13	540	0	0	1	4080	0	0	0	0	0	0
2018	41	65	171	39	1	2	6	140						10	5	3	2	10	30	200	0	0	0	3260	0	0	0	0	0	0
2018	31	57	162	37	0	4	1	150	30	20	30	30	10	10	10	30	80	52	8	460	1	0	0	2240	0	1	0	0	0	0
2018	29	69	165	40	0	4	2	90		90	45	45	60	30	20	10	10	90	7	497	0	0	0	4075	0	0	0	0	0	0
2018	27	62.5	167	38	0	4	3	120			30	20	10	10	15	15	40	79	6	345	0	0	0	2870	0	0	0	0	0	0
2018	30	63.5	160	40	1	2	6	210						5	2	2	1	7	3	230	0	0	0	3285	0	0	0	0	0	0
2019	26	72.5	160	39	0	5	3	390			225	30	20	20	10	15	10	40	6	766	0	0	0	3585	0	0	0	0	0	0
2018	27	56.5	158	39	0	5	3	290			210	90	60	60	30	30	30	54	6	860	1	0	0	2625	0	1	0	0	0	0
2018	31	75	166	39	0	3	2	160		60	30	20	15	10	10	10	5	19	5	344	0	0	1	3085	0	0	0	0	0	0
2018	27	66.5	165	39	0	3	3	185			20	10	10	10	10	10	10	37	8	310	1	0	1	3690	0	0	0	0	0	0
2018	27	67	160	40	0	6	2	330		180	120	90	30	30	120	60	60	23	5	1048	0	0	1	3640	0	0	0	0	0	0
2018	28	67	160	39	0	3	5	310					30	20	20	30	20	80	5	515	0	0	0	3210	0	0	0	0	0	0
2018	37	62	162	38	1	3	2	300		5	3	3	3	2	2	2	10	24	6	360	0	0	1	2950	0	0	0	0	0	0
2018	36	70	160	39	1	4	2	340		40	40	10	10	10	5	3	2	29	5	494	0	0	0	4125	0	0	0	0	0	0
2018	38	60	156	40	1	5	1	80	100	45	45	10	5	3	2	5	5	17	30	347	0	0	0	3030	0	0	0	0	0	0
2018	22	71	160	40	0	2	2	450		30	20	20	15	10	10	10	5	30	16	616	0	0	0	3200	0	0	0	0	0	0
2018	29	54	155	40	1	5	3	410			80	60	10	4	3	2	1	10	5	585	0	0	1	3000	0	0	0	0	0	0
2018	28	70	160	40	0	6	2	170		60	90	10	10	40	40	40	45	78	17	600	0	0	1	3390	0	0	0	0	0	0
2018	40	74	162	39	1	3	5	150					15	10	5	5	5	30	2	222	0	0	0	3875	0	0	0	0	0	0
2018	27	68	162	40	1	2	6	230						6	4	3	2	11	10	266	0	0	1	3030	0	0	0	0	0	0
2018	24	74.5	165	39	1	4	4	1080				5	3	2	10	5	5	7	3	1120	1	0	0	3700	0	0	0	0	0	0
2018	39	59.5	160	39	1	3	3	240			30	25	10	5	5	5	5	19	6	350	1	0	0	3240	0	0	0	0	0	0
2018	32	73	163	40	0	6	2	130		60	60	120	60	20	20	20	50	125	5	670	1	1	1	3290	0	0	0	0	0	0
2018	27	65	160	40	0	2	4	270				15	10	10	5	5	5	78	2	400	0	0	0	3250	0	0	0	0	0	0
2018	30	90	159	37	0	3	6	210						15	15	45	45	46	10	386	1	0	1	3015	0	0	0	0	0	0
2018	34	71	156	40	0	3	4	330				120	60	60	60	40	20	106	9	805	0	0	0	3130	0	0	0	0	0	0
2018	31	67	160	40	0	5	3	180			120	120	150	30	30	60	60	65	5	820	1	0	1	3555	0	0	0	0	0	0
2018	35	58	158	39	1	4	2	80		30	30	10	5	5	5	3	2	21	19	210	1	0	0	3250	0	0	0	0	0	0
2018	31	80	169	39	0	3	3	120			10	10	10	10	10	5	5	13	5	198	0	0	0	2950	0	0	0	0	0	0
2018	28	58	150	39	0	4	2	70		80	90	5	5	5	5	5	5	39	5	314	0	0	1	2775	0	0	0	0	0	0
2018	33	65	162	39	0	4	2	270		60	30	60	30	20	20	10	10	72	5	587	0	0	0	3870	0	0	0	0	0	0
2018	24	73	164	40	0	4	3	150			45	25	20	20	20	20	30	63	5	398	1	0	0	3645	0	0	0	0	0	0
2018	28	66	169	39	1	5	1	210	60	30	30	20	5	5	5	3	2	6	4	380	0	0	0	3300	0	0	1	0	0	0
2018	27	80	169	39	1	6	2	110		60	60	40	30	5	5	5	5	13	7	340	1	0	0	3950	0	0	0	0	0	0
2018	26	56	156	39	1	4	3	555			15	10	5	15	10	5	5	22	5	647	0	0	0	2870	0	0	0	0	0	0
2019	28	56	154	38	1	3	4	150				10	10	10	5	3	2	20	10	220	0	0	0	2930	0	1	1	0	0	0
2018	27	60	160	39	0	4	3	130			20	10	10	10	5	3	2	20	10	220	0	0	1	2845	0	0	0	0	0	0
2018	33	95	165	39	0	4	4	70				20	10	60	60	30	30	46	12	338	1	0	0	3730	0	0	0	0	0	0
2018	28	80	160	39	0	5	3	310			50	30	5	3	2	10	10	44	3	467	1	0	1	3120	0	0	0	0	0	0
2018	28	48	158	39	0	4	2	370		150	10	10	10	60	60	40	20	38	2	770	0	0	0	2750	0	0	0	0	0	0
2018	22	70	160	40	0	3	1	390	60	30	30	20	10	10	10	5	5	31	5	606	0	0	1	2800	0	0	0	0	0	0
2018	28	57	160	38	0	4	2	150		30	20	10	60	10	10	5	5	33	5	338	0	0	0	3060	0	0	0	0	0	0
2018	22	56	162	38	0	3	3	90			30	30	30	25	20	10	5	96	6	342	1	1	0	2925	0	0	0	0	0	0
2018	28	70	156	40	1	2	5	110					10	5	5	5	5	34	6	180	0	0	0	4100	0	0	0	0	0	0
2019	29	58	155	39	1	3	3	190			15	15	5	5	5	3	2	11	4	255	0	0	0	2920	0	0	0	0	0	0
2018	28	65.5	150	38	0	2	3	210			10	5	5	3	3	2	2	23	5	268	0	0	1	3150	0	0	0	0	0	0
2018	28	71	157	39	0	3	4	540				40	20	30	20	10	10	46	10	726	1	0	0	2810	0	0	0	0	0	0
2018	21	65	162	40	0	3	3	330			30	20	20	10	10	15	15	13	30	493	1	0	0	3125	0	0	0	0	0	0
2018	27	72	163	40	0	5	2	210		120	30	30	30	30	30	30	30	43	5	588	0	0	0	4050	0	0	0	0	0	0
2018	31	70	161	39	0	5	2	360		210	30	30	60	60	40	40	30	110	10	980	1	0	0	3400	0	0	0	0	0	0
2018	30	64.5	161	38	0	3	4	150				30	20	20	20	120	105	69	8	542	1	0	1	3450	0	0	0	0	0	0
2018	30	85	172	39	0	3	2	240		130	15	10	5	5	5	3	2	35	10	460	0	0	1	3115	0	0	0	0	0	0
2018	29	66	163	40	0	3	3	360			30	15	10	5	20	10	10	45	8	513	0	0	0	3150	0	0	0	0	0	0
2018	25	62	154	40	0	4	2	220		110	30	30	15	10	10	10	5	67	3	510	0	0	1	3210	0	0	0	0	0	0
2018	32	70	160	38	1	6	2	30		30	30	10	10	5	5	10	5	27	6	168	0	0	0	3540	0	0	0	0	0	0
2018	27	60	153	40	0	4	2	260		120	60	15	10	10	5	5	5	40	5	535	0	0	0	3300	0	0	0	0	0	0
2018	29	59	160	39	2	4	4	590				5	5	10	10	5	5	28	5	663	1	0	0	3085	0	0	0	0	0	0
2018	33	60	156	40	1	3	1	210	30	20	20	10	10	10	10	5	5	40	10	380	0	0	1	3580	0	0	0	0	0	0
2018	28	57	160	38	1	3	3	355			15	10	10	10	5	3	2	27	3	440	1	0	0	3165	0	0	0	0	0	0
2018	27	71	152	40	0	3	1	180	180	150	120	20	20	15	10	10	5	26	5	741	0	0	0	3165	0	0	0	0	0	0
2018	27	60	162	38	0	2	5	460					10	10	10	5	5	23	32	555	0	0	0	2890	0	0	0	0	0	0
2018	35	55	154	40	1	3	3	240			5	3	2	5	5	3	2	50	5	320	0	0	1	3250	0	0	0	0	0	0
2018	29	61.5	168	40	1	2	5	270					5	3	3	2	2	3	5	293	0	0	1	3230	0	0	0	0	0	0
2018	30	63	159	38	0	3	2	300		30	10	5	5	3	3	2	2	26	19	405	0	0	1	3155	0	0	0	0	0	0
2019	27	64	165	39	0	4	4	210				45	45	30	10	10	10	50	8	418	1	0	0	3200	0	0	0	0	0	0
2019	27	60	156	38	0	2	3	250			260							0	0	510	0	0	0	3860	1	0	0	0	0	0
2018	29	73	162	41	0	3	2	150		90	60	60	20	15	10	10	5	109	10	539	1	0	1	3615	0	0	0	0	0	0
2018	26	58	160	40	0	5	2	230		140	45	45	45	30	20	20	20	79	10	684	1	1	1	3080	0	0	0	0	0	0
2018	30	73.5	165	39	1	4	2	150		30	30	3	3	2	2	5	5	7	3	240	1	0	0	3160	0	0	0	0	0	0
2018	29	70	158	39	0	5	3	420			80	90	40	40	30	20	10	138	7	875	1	0	0	3585	0	0	0	0	0	0
2018	29	70	160	40	0	4	4	205				60	30	30	165	15	15	30	20	570	1	0	0	3120	0	0	0	0	0	0
2018	31	62.5	158	39	0	2	5	220					30	20	15	10	5	77	6	383	0	0	0	2990	0	0	0	0	0	0
2018	36	65	158	40	1	4	2	30		75	80	15	15	15	10	3	2	21	4	270	0	0	0	3100	0	0	0	0	0	0
2018	40	60	160	40	1	5	2	90		20	10	60	20	10	5	5	5	97	3	325	1	0	0	3050	0	0	0	0	0	0
2018	27	52	150	37	0	3	4	300				45	30	15	30	30	30	34	5	519	0	0	0	2910	0	0	0	0	0	0
2018	28	56	158	39	0	6	2	135		60	120	60	120	60	15	15	15	61	4	665	1	0	0	3550	0	0	0	0	0	0
2018	28	66	161	40	0	3	2	240		60	60	20	10	10	10	5	5	130	10	560	0	0	1	3655	0	0	0	0	0	0
2018	29	60	155	39	0	5	2	220		40	20	110	120	30	30	20	10	119	6	725	0	1	0	2870	0	0	0	0	0	0
2018	30	65	158	39	0	4	2	30		60	40	30	30	20	20	20	10	65	5	330	0	0	0	2665	0	0	0	0	0	0
2018	42	88	168	40	1	7	4	40				60	30	15	10	10	10	140	5	320	0	0	1	3990	0	0	0	0	0	0
2018	31	72	169	38	1	3	4	210				20	10	5	5	3	2	21	8	284	0	0	0	3520	0	0	0	0	0	0
2018	29	71	160	40	0	7	2	420		150	150	60	60	120	120	90	30	76	10	1286	1	1	0	3970	0	0	0	0	0	0
2019	30	72	160	38	1	5	2	110		220	130	15	5	5	5	5	5	14	6	520	1	0	1	4250	0	0	0	0	0	0
2018	34	64	160	40	0	2	3	180			180							0	0	360	1	0	0	3370	1	0	0	0	0	0
2018	32	68	155	37	0	3	1	90	20	20	10	10	10	10	10	5	5	15	5	210	0	0	1	3050	0	0	0	0	0	0
2018	31	73	160	40	0	3	4	465				10	5	5	5	3	2	92	10	597	0	0	1	3400	0	0	0	0	0	0
2018	28	53	160	37	0	3	7	130							15	15	20	113	5	298	0	0	0	2660	0	0	0	0	0	0
2018	30	65	158	40	1	3	2	280		60	10	5	5	5	5	3	2	28	30	433	0	0	0	3610	0	0	0	0	0	0
2018	33	74	162	38	1	4	1	130	20	20	10	3	3	2	2	5	5	21	4	225	0	0	0	3830	0	0	0	0	0	0
2018	28	65	163	39	0	2	5	420					60	60	30	20	10	96	4	700	1	0	0	3740	0	0	0	0	0	0
2018	24	75	168	40	0	4	4	230				40	20	20	10	10	30	26	4	390	1	0	0	3340	0	0	0	0	0	0
2019	27	64.5	162	37	0	5	2	270		45	45	20	10	30	20	5	5	64	6	520	1	0	0	3845	0	0	0	0	0	0
2018	35	66	166	40	0	4	3	210			240	100	10	10	10	10	10	54	4	658	0	0	0	3850	0	0	0	0	0	0
2018	24	66	160	39	0	3	4	390				40	30	20	20	10	10	74	6	600	1	0	0	3400	0	0	0	0	0	0
2018	28	62	157	38	0	3	3	300			30	20	10	30	20	20	20	61	30	541	0	0	1	3010	0	0	1	0	0	0
2018	26	76	158	40	0	5	2	240		120	60	60	30	20	20	10	10	65	3	638	0	0	0	3420	0	0	0	0	0	0
2018	26	62.5	165	38	0	2	4	180				20	10	10	10	5	5	53	5	298	0	0	0	3000	0	0	0	0	0	0
2018	29	65.5	157	39	0	5	2	195		180	90	20	20	20	30	30	30	141	4	760	1	0	1	3345	0	0	0	0	0	0
2018	29	77	173	38	0	4	3	240			45	45	60	20	10	10	10	49	10	499	1	0	0	3125	0	0	0	0	0	0
2018	29	60	155	40	0	4	2	150		120	30	20	20	20	10	10	10	86	5	481	0	0	1	3130	0	0	0	0	0	0
2018	37	68	162	40	1	3	4	100				30	30	20	20	10	10	44	11	275	1	0	0	3980	0	0	0	0	0	0
2018	28	59	160	39	0	4	2	200		30	40	30	20	15	10	10	5	86	4	450	0	0	1	3575	0	0	0	0	0	0
2018	29	74	165	38	0	5	2	270		210	120	20	20	20	20	20	20	85	10	815	1	0	0	3350	0	0	0	0	0	0
2018	36	68	165	38	1	4	2	130		10	10	30	20	20	10	10	10	14	5	269	1	0	0	3450	0	0	0	0	0	0
2018	34	65	158	40	1	3	1	100	20	15	10	10	10	5	2	2	1	21	9	205	0	0	1	3510	0	0	0	0	0	0
2018	25	69	158	39	0	3	3	210			15	10	10	10	10	5	10	74	6	360	0	0	0	2900	0	0	0	0	0	0
2018	28	65	165	39	1	5	2	70		20	10	15	15	30	5	5	5	23	5	203	0	0	0	3035	0	0	0	0	0	0
2018	27	65	170	37	1	3	5	360					15	5	5	3	2	15	10	415	0	0	0	3290	0	0	0	0	0	0
2018	40	77.5	165	39	1	3	4	190				15	10	10	5	10	10	20	15	285	1	0	1	3590	0	0	0	0	0	0
2019	30	65	157	39	0	4	3	140			30	10	10	5	10	10	5	45	10	275	0	0	0	3425	0	0	0	0	0	0
2018	25	59	158	40	0	6	3	160			240	120	60	30	30	30	30	86	5	791	0	0	0	3340	0	0	0	0	0	0
2018	31	72	160	40	0	7	2	150		270	180	20	20	20	90	90	20	56	9	925	0	0	1	3515	0	0	0	0	0	0
2018	34	71	165	41	0	4	2	450		90	90	30	20	15	10	10	5	43	7	770	0	1	1	3725	0	0	0	0	0	0
2018	32	60	160	38	1	3	4	250				10	10	5	5	10	10	18	1	319	0	0	0	3610	0	0	0	0	0	0
2018	24	66	166	39	0	4	1	120	67	40	30	30	20	30	23	40	40	110	12	562	0	0	0	3950	0	0	0	0	0	0
2018	28	71	164	40	0	4	2	420		30	20	10	30	30	30	15	15	44	6	650	1	0	0	3390	0	0	0	0	0	0
2018	29	87	163	39	0	7	2	180		90	60	120	90	30	30	90	50	113	7	860	0	0	0	3340	0	0	0	0	0	0
2018	29	55	163	40	0	3	4	300				280	10	5	5	5	5	25	5	640	1	0	0	3240	0	0	0	0	0	0
2018	29	67.5	161	41	0	5	2	250		60	60	60	60	10	10	10	60	116	9	705	0	0	0	3850	0	0	0	0	0	0
2019	30	58	153	39	0	4	4	300				20	10	20	10	10	10	44	10	434	0	0	0	3080	0	0	0	0	0	0
2019	28	66	168	40	0	5	3	200			120	120	60	20	10	15	15	77	3	640	0	0	0	3305	0	0	0	0	0	0
2018	36	62	160	38	3	4	4	65				25	10	10	10	5	5	6	4	140	0	0	0	3010	0	0	0	0	0	0
2018	28	59	160	40	0	4	3	270			30	20	10	120	60	45	45	111	5	716	1	0	1	3370	0	0	0	0	0	0
2018	26	76	160	40	0	3	3	150			60	60	60	20	10	10	10	52	8	440	0	0	0	3000	0	0	0	0	0	0
2018	31	60	150	40	0	4	3	180			30	20	20	20	30	10	10	85	15	420	1	0	0	3350	0	0	0	0	0	0
2018	36	70	160	40	1	4	1	170	120	50	30	20	3	3	2	1	1	10	5	415	0	0	0	3660	0	0	0	0	0	0
2018	36	60	160	39	1	4	2	180		90	80	3	2	2	1	1	1	10	5	375	1	0	0	3060	0	0	0	0	0	0
2018	22	62.5	158	39	0	2	4	170				30	20	20	15	10	5	98	12	380	0	0	0	2745	0	0	0	0	0	0
2018	29	77	159	40	0	5	3	360			150	90	240	240	20	10	10	116	6	1242	1	0	0	3600	0	0	0	0	0	0
2018	31	67	170	39	0	4	3	270			60	60	60	20	20	10	10	86	4	600	0	0	0	3320	0	0	0	0	0	0
2018	28	66	168	40	0	5	2	180		30	30	60	60	60	60	30	30	86	4	630	1	0	1	3950	0	0	0	0	0	0
2018	35	70	160	39	1	5	2	270		30	30	15	15	2	1	1	1	9	6	380	0	0	0	3870	0	0	0	0	0	0
2018	35	70	160	39	1	5	2	150		120	90	160	30	20	10	5	5	21	8	619	1	1	0	3345	0	0	0	0	0	0
2018	34	65	165	39	1	3	2	150		10	10	5	5	4	3	2	1	16	4	210	0	0	0	3830	0	0	0	0	0	0
2018	28	62	158	40	0	3	5	340					20	20	20	20	15	26	5	466	0	0	0	2770	0	0	0	0	0	0
2018	31	75	170	39	1	3	4	400				20	20	10	10	10	15	70	15	570	0	0	1	3240	0	0	0	0	0	0
2018	33	60	160	39	2	4	1	150	30	30	60	10	5	5	5	3	2	17	5	322	1	0	0	3615	0	0	0	0	0	0
2018	43	57	156	37	1	4	2	210		20	20	10	30	10	10	5	5	13	5	338	0	0	0	2750	0	0	0	0	0	0
2018	32	58	158	39	1	5	1	180	30	30	10	10	5	3	2	5	5	8	2	290	0	0	1	3335	0	0	0	0	0	0
2018	26	76	160	41	0	3	3	300			60	60	20	15	10	10	5	48	5	533	1	1	1	3500	0	0	0	0	0	0
2019	34	63	156	37	1	4	3	130			120	30	20	20	10	5	5	6	4	350	1	0	0	3156	0	0	0	0	0	0
2018	25	74	165	40	0	2	3	320			20	15	10	10	5	5	5	49	10	449	1	0	1	3055	0	0	0	0	0	0
2018	29	65	165	40	1	2	2	120		3	2	2	1	1	1	6	5		1	142	0	0	0	3070	0	0	0	0	0	0
2018	34	70	165	40	1	5	3	60			90	30	20	20	10	5	5	9	11	260	1	0	0	3230	0	0	0	0	0	0
2018	37	68	160	40	0	3	6	240						20	20	20	30	55	5	390	1	0	1	3260	0	0	0	0	0	0
2018	39	62	163	40	1	5	4	180				40	20	20	30	10	10	14	4	328	0	0	0	3520	0	0	0	0	0	0
2018	25	60	156	37	0	3	3	330			5	5	5	30	20	15	10	56	4	480	0	0	0	2896	0	0	0	0	0	0
2018	28	70	157	41	0	6	2	330		150	60	60	90	60	30	20	10	45	5	860	0	0	1	3300	0	0	0	0	0	0
2018	37	75	162	40	1	4	2	115		20	10	20	20	10	5	3	2	16	4	225	1	0	1	3900	0	0	0	0	0	0
2018	35	64.5	163	39	1	4	2	220		20	10	10	5	5	5	3	2	22	10	312	0	0	0	3630	0	0	0	0	0	0
2018	27	70	168	38	0	4	2	300		60	30	10	5	5	5	5	10	22	3	455	0	0	0	3080	0	0	0	0	0	0
2018	24	71	156	39	0	5	3	210			150	120	30	30	60	60	50	113	4	827	0	0	1	3100	0	0	0	0	0	0
2018	26	74.5	173	39	0	6	2	240		120	120	60	15	15	20	20	20	11	10	651	1	0	1	3290	0	0	0	0	0	0
2018	33	61.5	164	40	0	3	4	280				30	10	10	10	20	20	73	2	455	0	0	1	3590	0	0	1	0	0	0
2018	27	75	159	37	0	3	4	240				10	5	5	5	5	20	25	5	320	0	0	0	3050	0	0	0	0	0	0
2018	29	85	166	39	1	5	2	30		60	30	10	6	6	5	2	1	29	5	184	0	0	0	3610	0	0	0	0	0	0
2018	28	68.5	160	41	0	5	2	290		80	30	30	40	10	5	3	2	48	5	543	0	0	1	3650	0	0	0	0	0	0
2018	28	62	160	41	0	5	2	330		30	30	150	15	15	20	15	15	20	5	645	0	0	0	3300	0	0	0	0	0	0
2018	27	55	160	40	0	4	2	220		120	40	30	60	30	10	10	10	45	5	580	0	0	0	3750	0	0	0	0	0	0
2018	29	60	160	39	0	2	6	480						10	10	5	5	40	10	560	0	0	1	2535	0	0	0	0	0	0
2018	31	79	162	40	0	5	3	270			60	20	20	20	30	105	60	115	10	710	0	0	1	3950	0	0	0	0	0	0
2018	31	72.5	162	39	1	7	1	80	100	45	45	30	30	30	10	20	10	16	14	430	1	0	0	3300	0	0	0	0	0	0
2018	29	91	170	40	0	5	2	105		240	120	60	30	15	15	15	10	74	5	689	0	0	1	3750	0	0	0	0	0	0
2018	27	71	158	39	0	4	3	420			150	20	20	10	10	15	15	79	41	780	0	0	0	2885	0	0	0	0	0	0
2019	42	78	161	40	1	4	2	120		90	15	15	10	5	5	5	5	26	4	300	0	0	0	3800	0	0	0	0	0	0
2018	28	66	160	41	0	3	4	540				90	20	15	10	10	5	83	5	778	0	0	1	2930	0	0	0	0	0	0
2018	43	67.5	165	39	1	5	2	150		390	30	30	30	10	10	5	5	21	7	688	1	0	1	3150	0	0	0	0	0	0
2018	31	79	161	40	0	6	3	330			150	100	60	60	60	30	30	122	5	947	1	0	0	3630	0	0	0	0	0	0
2018	24	84	171	40	0	4	2	140		250	20	10	10	10	10	15	15	117	5	602	0	0	1	3915	0	0	0	0	0	0
2018	28	57.5	155	38	0	4	2	210		60	30	30	30	30	20	10	10	652	10	1092	0	0	0	3235	0	0	0	0	0	0
2018	33	59	160	39	1	4	3	150			50	10	5	5	5	5	5	21	4	260	0	0	0	3600	0	0	0	0	0	0
2018	36	59.5	160	39	1	6	1	120	120	140	90	60	60	30	30	20	10	110	30	820	0	0	1	2630	0	0	0	0	0	0
2018	29	68.5	158	39	0	3	5	345					45	20	10	10	10	40	5	485	0	0	0	3235	0	0	0	0	0	0
2018	30	73	162	39	0	4	3	510			60	60	30	30	30	30	30	80	5	865	1	0	1	3640	0	0	0	0	0	0
2018	34	60.5	165	39	1	3	3	185			25	5	3	3	2	1	1	20	10	255	0	0	0	3480	0	0	0	0	0	0
2018	31	63	164	39	0	3	3	120			60	30	20	15	10	10	5	89	6	365	0	0	0	2810	0	0	0	0	0	0
2018	27	62	160	39	0	3	3	240			60	30	15	10	10	10	5	80	5	465	0	0	0	3795	0	0	0	0	0	0
2018	28	60	165	39	1	2	6	265						6	4	3	2	4	10	294	0	0	0	3555	0	0	0	0	0	0
2019	32	62	161	38	0	3	4	240				20	20	10	5	3	2	77	3	380	0	0	0	3345	0	0	0	0	0	0
2018	30	60	160	37	0	4	2	240		40	20	10	10	10	10	5	5	10	30	390	0	0	1	3350	0	0	0	0	0	0
2018	25	82	165	39	0	3	2	450		10	5	5	10	10	5	5	5	10	5	520	0	0	0	2850	0	0	0	0	0	0
2018	27	58	162	39	0	9	2	220		180	60	180	30	60	30	30	30	56	8	884	0	0	0	2840	0	0	0	0	0	0
2018	31	61	160	39	0	3	4	240				30	10	10	10	15	15	50	15	395	1	0	0	3750	0	0	0	0	0	0
2018	36	72	160	39	1	4	1	180	60	30	30	15	15	10	10	5	5	40	10	410	0	0	0	3640	0	0	0	0	0	0
2018	29	70	160	39	0	4	3	360			60	60	60	20	10	5	5	76	10	666	0	1	0	2720	0	0	0	0	0	0
2018	24	74	159	40	0	4	2	320		30	60	30	30	30	30	40	30	115	30	745	1	0	1	3850	0	0	0	0	0	0
2018	28	75	160	40	0	5	1	60	15	15	10	10	10	10	10	10	30	55	15	250	0	0	1	3550	0	0	0	0	0	0
2018	20	65	165	39	1	3	3	80			40	5	5	3	3	2	2	14	4	158	0	0	0	3505	0	0	0	0	0	0
2018	27	73	158	39	0	4	2	280		85	60	20	10	10	5	5	5	40	10	530	1	0	0	3440	0	0	0	0	0	0
2018	32	71	158	39	0	2	7	60							10	10	10	35	5	130	0	0	0	2920	0	0	0	0	0	0
2019	29	62	150	39	0	5	2	210		60	60	15	15	20	20	20	30	138	30	618	0	0	0	3360	0	1	1	0	0	0
2019	31	58	155	39	1	3	3	190			15	5	5	5	5	3	2	13	7	250	0	0	0	3210	0	0	0	0	0	0
2018	29	60	160	40	0	4	2	240		90	40	30	20	20	10	5	5	37	3	500	1	0	1	2970	0	0	0	0	0	0
2018	42	72	169	39	1	4	2	120		30	10	10	5	10	5	5	5	7	5	212	0	0	0	2830	0	0	0	0	0	0
2018	39	81.5	165	38	1	4	2	390		20	10	20	5	3	2	5	5	15	5	480	0	0	0	3730	0	0	0	0	0	0
2018	41	69	166	40	1	4	2	360		60	30	20	5	5	5	3	2	50	5	545	0	0	1	2915	0	0	0	0	0	0
2018	28	78.5	168	40	0	3	2	270		120	40	30	20	20	20	10	10	48	10	598	1	0	0	3450	0	0	0	0	0	0
2018	26	71	167	38	0	3	2	660		45	30	15	20	15	10	10	5	49	1	860	0	0	0	2910	0	0	0	0	0	0
2018	27	71	162	39	0	4	3	260			110	20	20	10	5	3	2	53	7	490	0	0	1	2765	0	0	0	0	0	0
2018	32	63	155	39	0	3	2	240		60	60	5	5	5	5	5	5	67	3	460	0	0	1	2800	0	0	0	0	0	0
2018	28	64	160	38	0	4	3	250			40	20	20	20	10	10	20	113	7	510	0	0	1	2910	0	0	0	0	0	0
2019	34	64	156	38	0	4	3	300			60	10	10	10	10	10	10	34	6	460	0	0	0	2935	0	0	0	0	0	0
2018	28	64.5	158	38	0	3	2	190		30	20	10	10	5	5	5	5	100	15	395	0	0	1	3080	0	0	0	0	0	0
2018	36	63	162	40	1	4	2	130		20	20	20	10	10	10	5	5	9	30	269	0	0	0	3730	0	0	0	0	0	0
2018	30	75	169	37	1	3	4	210				10	10	10	5	3	2	17	10	277	0	0	1	3425	0	0	0	0	0	0
2018	29	72	162	39	0	3	3	230			30	15	10	5	20	20	20	191	4	545	0	1	1	3465	0	0	0	0	0	0
2018	27	62	158	39	0	3	3	240			60	30	15	15	10	5	5	30	5	415	0	0	1	3570	0	0	0	0	0	0
2018	37	60	160	38	1	4	4	230				10	10	5	5	10	5	40	30	345	0	0	0	3550	0	0	0	0	0	0
2018	29	75	160	40	0	3	2	450		40	20	10	5	5	5	5	10	105	15	220	0	0	1	3375	0	1	1	0	0	0
2018	24	65	164	40	0	4	2	270		240	60	30	30	30	20	15	10	10	5	720	1	1	0	3420	0	0	0	0	0	0
2018	26	62	162	37	0	4	4	150				15	15	15	15	10	10	24	3	257	1	0	0	3315	0	0	0	0	0	0
2018	24	85.5	169	38	0	4	4	210				60	60	30	20	10	10	70	5	475	0	0	1	3790	0	0	0	0	0	0
2018	33	63	161	38	1	1	10	330										35	15	380	1	0	0	3110	0	0	0	0	0	0
2018	35	80	160	40	0	3	3	150			40	15	10	5	5	3	2	22	1	253	0	0	0	3450	0	0	0	0	0	0
2018	27	95	174	40	0	4	2	170		180	20	10	10	10	10	15	15	49	6	495	1	0	0	3540	0	0	0	0	0	0
2018	32	67	162	39	1	7	2	60		30	30	30	85	90	60	20	10	56	9	480	1	0	0	3910	0	0	0	0	0	0
2018	27	63	160	41	0	4	2	310		180	105	90	60	30	20	10	5	25	8	843	1	0	1	3820	0	0	0	0	0	0
2018	28	60	160	39	1	4	1	150	30	20	10	10	10	5	5	5	5	9	5	264	0	0	0	3110	0	0	0	0	0	0
2018	23	69	164	39	0	4	4	150				20	20	10	10	10	25	27	8	280	1	0	0	3550	0	0	0	0	0	0
2018	41	76	165	37	1	6	3	180			60	60	90	30	20	3	2	10	40	495	1	0	1	2715	0	0	0	0	0	0
2018	34	74	158	40	0	5	3	240			30	90	30	30	60	30	30	105	10	655	1	0	1	3350	0	0	0	0	0	0
2018	32	71	158	40	1	3	1	120	20	20	10	10	3	3	2	1	1	10	5	205	0	0	0	2880	0	0	0	0	0	0
2018	35	71	161	38	1	3	2	210		10	5	15	10	5	5	5	5	60	30	360	0	0	0	2840	0	0	0	0	0	0
2018	19	93	164	40	0	4	4	240				60	30	30	30	15	15	23	5	448	1	0	0	3725	0	0	0	0	0	0
2018	26	69	165	39	0	3	4	170				60	30	20	20	20	15	68	7	410	1	0	1	2950	0	0	0	0	0	0
2018	30	65	169	39	1	1	10	100										18	2	120	0	0	0	2680	0	0	0	0	0	0
2018	29	70	153	40	0	3	4	360				40	20	20	15	10	5	33	10	513	0	0	1	3225	0	0	0	0	0	0
2018	28	62	160	37	0	4	2	120		150	20	10	10	10	10	5	5	19	5	364	0	0	0	2750	0	0	0	0	0	0
2018	32	63	160	39	1	5	4	90				60	30	4	3	2	1	24	5	219	1	0	1	3025	0	0	0	0	0	0
2018	26	59	158	40	0	5	2	150		360	30	30	60	10	10	5	5	54	6	720	0	0	0	3050	0	0	0	0	0	0
2018	28	60	160	39	1	5	2	190		30	20	30	10	5	5	40	30	20	5	385	0	0	1	3700	0	0	0	0	0	0
2018	33	76	170	38	1	1	10	70										26	6	102	0	0	0	3310	0	0	0	1	0	0
2018	22	60	160	39	0	5	3	340			60	60	40	40	10	5	5	62	3	625	0	0	0	2960	0	0	0	0	0	0
2018	29	62.5	160	39	1	4	3	60			90	15	1	1	1	1	1	23	5	198	1	0	0	3390	0	0	0	0	0	0
2018	24	68	160	37	0	3	3	200			45	45	10	5	5	5	5	20	5	345	0	0	0	3020	0	0	0	0	0	0
2018	27	69	167	39	0	5	3	115			120	30	30	30	120	75	40	106	9	675	0	0	0	3790	0	0	0	0	0	0
2018	30	53	158	39	0	3	4	460				120	60	10	5	3	2	93	2	755	1	0	0	3020	0	0	1	0	0	0
2018	22	70	170	38	0	4	2	3100		60	30	150	20	15	10	10	5	10	3	3413	0	0	1	2710	0	0	0	0	0	0
2018	37	71	162	40	1	6	2	330		90	15	15	20	20	20	60	30	59	5	664	0	0	1	3295	0	0	0	0	0	0
2018	30	79	165	39	1	3	1	15	120	5	5	3	3	3	2	2	2	17	3	180	0	0	0	3560	0	0	0	0	0	0
2018	38	66	165	38	1	6	2	210		130	30	30	5	3	2	20	20	48	17	515	0	0	0	3350	0	0	0	0	0	0
2018	30	72	164	40	0	4	3	90			40	20	3	3	2	2	5	20	5	190	0	0	1	3460	0	0	0	0	0	0
2018	34	64	163	41	1	4	3	145			15	10	5	3	2	5	3	34	8	230	0	0	1	3745	0	0	0	0	0	0
2018	32	77	169	39	1	3	3	270			30	20	10	5	5	3	2	28	5	378	1	0	1	3010	0	0	0	0	0	0
2018	31	65	168	40	0	4	3	190			180	90	60	60	30	30	20	58	2	720	1	0	0	3220	0	0	0	0	0	0
2018	27	75	151	40	0	4	2	90		270	90	5	5	5	5	5	5	48	5	533	0	0	0	3260	0	0	0	0	0	0
2019	30	66	157	39	0	6	3	90			250	170	20	20	20	30	30	43	5	678	1	0	1	3455	0	0	0	0	0	0
2018	28	66	160	39	0	3	3	420			30	20	10	10	10	5	5	42	58	610	0	0	0	3435	0	0	0	0	0	0
2018	33	61	165	40	1	5	2	530		10	10	20	3	2	2	2	1	4	6	590	1	0	0	3180	0	0	0	0	0	0
2018	28	60	163	39	0	5	2	300		10	10	5	5	5	5	30	20	123	5	518	0	0	0	3565	0	0	0	0	0	0
2018	30	62	165	38	1	5	1	180	200	70	30	20	10	5	5	5	5	20	10	560	1	0	0	3330	0	0	0	0	0	0
2018	34	68	160	39	0	4	3	390			30	15	5	5	5	10	5	30	15	510	1	0	1	3800	0	0	0	0	0	0
2018	30	71	158	39	0	3	3	230			20	10	10	10	10	5	5	64	4	368	0	0	0	3050	0	0	0	0	0	0
2018	26	53	150	39	0	5	3	330			60	30	60	60	30	30	15	80	5	700	1	0	0	3415	0	0	0	0	0	0
2018	33	64	160	40	1	4	4	170				20	10	5	5	5	5	35	5	260	0	0	1	3975	0	0	0	0	0	0
2018	39	51	157	37	1	6	1	90	100	40	10	10	20	10	10	5	5	29	5	334	0	0	0	2775	0	0	0	0	0	0
2018	30	62	160	40	1	4	2	170		70	60	30	15	10	10	5	5	15	5	395	0	0	1	3430	0	0	0	0	0	0
2018	26	64	160	39	0	5	3	130			60	60	10	10	20	20	20	50	25	405	0	0	0	2800	0	0	0	0	0	0
2018	26	70	161	39	2	4	3	120			60	10	10	3	2	2	1	2	2	212	0	0	0	3700	0	0	0	0	0	0
2018	32	78	170	40	1	5	3	120			80	70	20	15	15	10	5	16	30	381	1	0	0	3470	0	0	0	0	0	0
2018	35	68	172	41	1	5	2	270		90	30	30	5	5	5	3	2	35	10	485	0	0	0	3865	0	0	0	0	0	0
2018	33	65	155	38	1	4	4	280				10	5	5	150	25	20	120	35	650	0	0	0	3610	0	0	0	0	0	0
2018	27	70	169	41	1	6	3	160			90	180	30	5	5	5	5	15	5	500	1	0	1	3735	0	0	0	0	0	0
2018	36	67.5	158	39	0	4	3	380			40	20	30	10	10	5	5	30	5	535	1	0	0	2790	0	0	0	0	0	0
2018	35	69.5	160	39	1	6	2	170		40	50	5	5	5	10	5	5	12	8	315	1	0	0	3370	0	0	0	0	0	0
2018	35	72	169	40	0	6	2	120		270	60	120	30	30	20	10	10	59	3	732	0	0	1	3580	0	0	0	0	0	0
2018	24	68	168	39	0	6	2	240		60	60	150	110	15	15	40	40	59	11	800	0	0	0	3390	0	0	0	0	0	0
2018	25	71	164	39	1	5	2	240		60	60	60	60	60	10	10	10	24	6	600	1	0	0	3685	0	0	0	0	0	0
2018	37	76	170	39	1	5	2	120		90	50	10	10	10	5	5	5	5	5	315	0	0	0	3245	0	0	0	0	0	0
2018	32	67	162	40	1	6	1	230	20	10	15	5	5	3	2	5	5	13	37	350	1	0	1	3430	0	0	0	0	0	0
2018	27	66	155	39	0	2	5	310					5	5	5	3	2	10	5	345	0	0	0	3645	0	0	0	0	0	0
2018	27	74	167	39	0	3	2	265		40	20	10	5	5	5	5	5	30	10	400	0	0	0	3405	0	0	0	0	0	0
2018	29	90	156	39	0	6	2	225		55	60	60	40	40	40	60	30	133	30	773	0	0	0	3100	0	0	0	0	0	0
2018	26	69	163	39	0	3	3	210			40	20	30	20	20	10	10	85	7	452	0	0	0	3850	0	0	0	0	0	0
2018	40	65	161	38	1	3	3	210			50	30	20	40	30	30	20	60	10	500	1	0	0	3325	0	0	0	0	0	0
2018	30	59	158	38	0	3	4	330				30	10	10	10	10	10	42	6	458	0	0	0	3610	0	0	0	0	0	0
2018	27	66.5	163	41	0	4	3	180			60	20	10	10	10	10	30	47	10	387	1	1	1	3690	0	0	0	0	0	0
2018	30	75	160	39	0	3	3	200			15	10	3	2	2	2	1	31	5	271	1	0	1	3720	0	0	0	0	0	0
2018	36	64	161	39	1	5	1	130	90	60	10	10	5	3	2	10	10	26	9	365	0	0	0	2770	0	0	0	0	0	0
2018	31	58	158	39	1	5	4	270				60	30	20	20	10	10	27	3	450	0	0	0	3030	0	0	0	0	0	0
2018	29	65	152	39	0	5	2	360		120	180	120	120	90	60	60	86	144	8	1348	0	0	0	3400	0	0	0	0	0	0
2018	26	62	163	38	1	3	3	130			10	3	3	2	2	10	5	3	12	180	1	0	0	2735	0	0	0	0	0	0
2018	32	76	166	40	0	7	2	210		90	60	60	60	90	90	180	60	100	5	1005	1	1	0	3600	0	0	0	0	0	0
2018	27	60	160	38	1	3	4	230				15	5	5	2	2	1	9	6	275	0	0	0	3005	0	0	0	0	0	0
2018	26	74	162	40	1	5	2	110		120	30	20	30	5	5	5	5	51	14	395	0	0	0	3845	0	0	0	0	0	0
2018	29	72	170	39	0	3	4	300				30	10	10	10	10	10	38	5	423	0	0	1	3350	0	0	0	0	0	0
2018	28	86	167	41	0	3	4	260				30	20	10	60	40	40	70	5	535	1	0	1	3785	0	0	0	0	0	0
2018	24	58	153	41	0	3	2	390		15	10	5	30	20	20	10	10	73	7	590	0	0	1	3270	0	0	0	0	0	0
2018	29	75	166	38	1	3	3	210			30	20	15	15	10	5	5	55	5	370	0	0	0	3440	0	0	0	0	0	0
2018	28	75	160	41	0	4	3	180			60	30	20	10	10	15	15	51	9	400	0	0	1	2945	0	0	0	0	0	0
2018	30	77	165	39	1	6	1	444	31	20	60	25	20	5	5	5	5	19	3	642	0	0	0	3340	0	0	0	0	0	0
2018	28	71	160	39	0	4	3	300			60	60	30	20	20	10	10	39	5	554	1	1	0	3190	0	0	0	0	0	0
2018	33	57.5	158	39	1	5	2	150		150	30	30	1	1	1	1	1	6	4	375	1	0	0	3330	0	0	0	0	0	0
2018	26	71	157	39	0	4	3	480			120	60	30	30	30	30	30	90	5	905	1	0	0	3575	0	0	0	0	0	0
2018	39	53	150	37	1	5	3	30			640	30	20	10	10	5	5	14	9	773	1	0	0	3055	0	0	0	0	0	0
2018	27	70	159	39	0	7	3	225			45	60	60	30	30	30	15	15	5	515	0	0	0	3440	0	0	0	0	0	0
2018	30	72	169	39	0	5	2	120		100	60	90	20	20	20	15	15	40	30	530	1	0	0	3620	0	0	0	0	0	0
2018	28	62	159	39	0	4	4	250				20	10	20	20	20	80	23	2	445	1	0	0	3330	0	0	0	0	0	0
2018	29	65	150	39	0	4	3	330			40	20	60	30	30	30	30	128	2	700	0	0	0	3395	0	0	0	0	0	0
2019	31	70	159	37	0	2	4	120				10	5	5	5	3	2	47	30	227	0	0	0	3015	0	0	0	0	0	0
2018	28	70	162	39	0	3	3	315			120	90	15	10	10	5	5	48	2	620	0	0	0	3380	0	0	0	0	0	0
2018	32	64	167	38	1	4	2	30		60	60	60	15	15	10	5	5	6	5	271	0	0	0	3140	0	0	0	0	0	0
2018	40	60	160	37	1	2	1	20	10	5	5	5	5	3	3	2	2	12	5	77	0	0	0	2565	0	0	0	0	0	0
2018	25	62	158	39	0	2	4	240				10	10	5	5	5	5	34	30	344	0	0	1	2890	0	0	0	0	0	0
2018	27	64	156	38	0	1	10	60										21	10	91	0	0	0	1050	0	1	1	0	0	0
2018	29	64	163	40	0	4	3	370			45	40	30	30	30	30	20	104	7	706	0	1	0	3250	0	0	0	0	0	0
2018	31	64	159	39	0	3	4	270				20	15	10	10	5	15	34	11	390	0	0	1	2630	0	0	0	0	0	0
2018	29	66	161	40	2	3	3	600			30	30	20	10	15	10	5	10	2	732	0	0	0	2890	0	0	0	0	0	0
2018	40	76	165	38	1	5	1	240	60	30	15	5	5	2	1	1	1	14	10	384	0	0	0	2645	0	0	0	0	0	0
2018	35	76.5	170	38	1	4	3	300			30	20	3	3	2	1	1	19	20	399	1	0	0	3160	0	0	0	0	0	0
2018	32	56	156	39	1	4	3	310			15	15	10	10	5	3	2	13	2	385	1	0	1	2830	0	0	0	0	0	0
2018	26	71	168	40	0	5	2	160		60	30	20	10	10	10	10	5	42	5	362	1	0	0	3470	0	0	0	0	0	0
2018	37	60	162	38	1	5	2	260		180	210	20	20	10	10	20	10	54	5	799	1	0	0	3385	0	0	0	0	0	0
2018	39	59	159	39	1	4	1	240	30	30	20	20	10	10	5	3	2	32	3	405	0	0	0	3350	0	0	0	0	0	0
2018	28	61	158	39	0	3	5	240					90	60	20	5	5	10	5	435	0	0	0	3055	0	0	0	0	0	0
2018	27	65	161	40	0	1	10	150										51	9	210	0	0	0	3060	0	0	0	0	0	0
2019	27	77	165	40	1	4	3	240			5	5	50	10	5	5	5	40	23	388	0	0	0	3760	0	0	0	0	0	0
2018	25	74	165	38	0	6	2	220		170	90	120	240	90	10	10	10	77	3	1040	0	0	0	3190	0	0	0	0	0	0
2018	35	65	161	40	1	3	3	210			5	3	2	10	10	5	5	5	10	265	0	0	1	3375	0	0	0	0	0	0
2019	40	67	168	39	1	3	3	270			30	3	2	2	1	1	1	25	5	340	0	0	0	3600	0	0	0	0	0	0
2018	28	66	163	38	0	5	2	180		90	30	30	30	10	10	5	5	38	2	430	0	0	1	3475	0	0	0	0	0	0
2018	30	60	160	41	3	5	2	80		30	30	30	5	5	5	3	2	13	2	205	1	0	1	3125	0	0	0	0	0	0
2019	32	65	163	39	1	4	4	140				5	5	10	2	2	1	10	5	180	0	0	0	3410	0	0	0	0	0	0
2018	30	70	163	40	0	4	2	180		55	40	30	20	15	10	15	15	55	5	440	1	0	1	3540	0	0	0	0	0	0
2018	23	47	155	38	0	3	3	330			10	10	10	5	5	5	5	40	5	425	0	0	0	2965	0	0	1	0	0	0
2018	27	65	158	40	0	6	4	260				85	35	30	150	50	45	163	7	825	0	0	0	3380	0	0	0	0	0	0
2018	25	68	160	41	0	4	2	170		30	20	70	20	15	10	10	5	104	6	460	0	0	0	3545	0	0	0	0	0	0
2018	36	60	160	38	1	3	3	200			30	20	10	5	5	5	5	9	6	295	0	0	0	3300	0	0	0	0	0	0
2018	28	80	164	40	0	8	2	210		120	120	180	60	60	30	60	30	118	30	1018	0	0	1	3650	0	0	0	0	0	0
2019	29	51.5	155	40	0	4	3	450			15	10	5	30	10	10	10	37	5	582	0	0	0	2930	0	0	0	0	0	0
2018	29	79	163	39	1	3	3	215			105	60	5	3	3	2	2	10	5	410	1	0	0	3430	0	0	0	0	0	0
2018	29	66	161	41	0	2	3	150			20	20	15	10	10	10	5	93	3	336	1	0	1	3280	0	0	0	0	0	0
2018	25	67	154	40	0	6	2	180		90	60	60	10	10	5	35	30	25	5	510	1	0	0	3737	0	1	0	0	0	0
2018	33	65	161	37	1	3	3	170			10	10	5	5	5	3	2	10	5	225	0	0	0	2555	0	0	0	0	0	0
2018	33	65.5	160	39	0	6	2	220		300	60	40	20	20	20	10	10	184	6	890	0	0	0	3675	0	0	1	0	0	0
2018	38	67	161	38	1	3	2	105		45	10	5	5	5	5	3	2	23	7	215	0	0	0	3340	0	0	0	0	0	0
2018	22	61	158	39	0	4	2	520		60	30	20	20	10	10	15	15	35	5	740	0	0	0	2945	0	0	0	0	0	0
2018	33	81	165	38	1	4	2	200		20	10	20	20	10	10	5	5	22	3	325	1	0	0	3620	0	0	0	0	0	0
2018	37	78	173	39	1	5	2	270		60	20	40	40	5	5	5	5	8	5	463	0	0	0	3190	0	0	0	0	0	0
2018	32	61	163	40	1	4	2	300		10	5	3	2	10	5	5	10	8	2	360	1	0	0	3375	0	0	0	0	0	0
2018	30	71.5	165	40	1	2	6	90						15	5	5	5	9	4	133	0	0	0	3690	0	0	0	0	0	0
2018	29	80	160	38	0	3	3	210			20	10	10	10	10	100	50	50	10	480	0	0	1	3700	0	1	0	0	0	0
2018	22	70	160	39	0	4	3	370			30	20	10	10	5	5	10	38	12	510	0	0	1	3400	0	0	1	0	0	0
2018	38	65	169	37	1	4	3	210			30	15	10	10	5	5	5	36	9	335	0	0	1	2915	0	0	0	0	0	0
2018	27	70	169	39	0	4	3	290			60	30	30	30	30	15	15	30	5	535	0	0	1	3195	0	0	0	0	0	0
2018	32	67	161	39	1	4	2	130		15	15	15	15	5	5	3	2	2	3	210	0	0	0	3690	0	0	0	0	0	0
2018	25	53.5	157	39	0	5	3	150			120	150	20	20	20	15	15	126	5	641	1	1	1	2630	0	0	0	0	0	0
2018	30	64	160	39	0	5	2	20		580	120	330	165					0	0	1215	0	1	1	3390	1	0	0	0	0	0
2018	27	70	165	41	0	8	1	330	90	90	60	60	60	120	30	60	45	14	5	964	1	0	1	3000	0	0	0	0	0	0
2018	29	69	162	40	0	6	1	120	120	300	30	45	45	240				0	0	900	1	0	0	3870	1	0	0	0	0	0
2018	26	61.5	158	39	0	3	2	90		40	20	20	10	10	10	5	5	64	6	280	0	0	1	3570	0	0	0	0	0	0
2018	36	71	160	37	1	4	4	175				30	20	20	10	10	10	73	12	360	1	0	0	2230	0	1	1	0	0	0
2018	29	66	155	40	0	6	2	120		60	90	90	10	10	10	40	40	57	9	536	1	0	1	3350	0	0	0	0	0	0
2018	35	64	156	38	0	6	2	180		60	30	30	30	30	30	90	135	93	10	718	0	0	1	3025	0	0	0	0	0	0
2018	29	60.5	155	38	0	4	7	270							60	120	30	112	6	598	0	0	1	3100	0	1	0	0	0	0
2018	26	81	163	39	0	3	3	180			20	10	10	5	5	5	5	65	10	315	1	0	1	3670	0	0	0	0	0	0
2018	28	61	158	38	1	5	3	330			90	60	15	10	5	15	10	46	9	590	0	0	0	2885	0	0	0	0	0	0
2018	34	60	155	40	0	4	4	270				180	30	30	30	5	5	42	6	598	1	0	0	2900	0	0	0	0	0	0
2018	28	74.5	160	39	0	3	4	180				10	5	5	5	3	2	25	5	240	0	0	1	2730	0	0	0	0	0	0
2018	30	65	157	40	1	3	4	180				15	10	5	5	5	5	30	5	260	0	0	1	3750	0	0	0	0	0	0
2018	27	55.5	160	38	0	3	3	120			40	20	20	15	10	10	5	60	20	320	0	0	0	2970	0	0	0	0	0	0
2018	28	79	158	40	0	5	2	170		60	70	60	20	20	10	10	20	83	20	543	0	0	1	4000	0	1	1	0	0	0
2018	32	63	163	40	1	7	1	120	45	30	20	10	30	20	40	15	10	32	5	377	0	0	0	3560	0	0	0	0	0	0
2018	36	76	162	37	1	3	4	265				5	5	3	2	5	5	60	10	360	0	0	1	3205	0	0	0	0	0	0
2019	29	64	165	37	1	4	2	250		10	30	20	20	5	5	5	5	48	2	400	0	0	0	3110	0	0	0	0	0	0
2018	29	68	160	40	0	3	4	180				60	30	10	10	5	5	29	6	335	0	0	0	3700	0	0	0	0	0	0
2018	27	87	163	39	0	4	3	360			90	40	30	30	20	20	15	51	4	660	0	0	0	3045	0	0	0	0	0	0
2018	28	66	160	39	0	3	3	120			20	10	20	15	10	10	5	93	5	308	0	0	0	3140	0	0	0	0	0	0
2018	29	68	164	39	0	7	2	210		120	60	90	90	180	20	20	20	70	30	910	0	0	0	2870	0	0	0	0	0	0
2018	30	72	159	41	0	4	2	50		45	30	25	10	10	10	30	30	53	15	308	1	0	1	3510	0	0	0	0	0	0
2018	30	67	163	39	0	3	4	240				45	30	15	20	20	20	118	7	515	1	0	0	3590	0	0	0	0	0	0
2018	31	73	160	40	0	4	2	230		60	600	90	60	20	20	10	10	76	10	1186	0	1	0	3520	0	0	0	0	0	0
2018	24	60	160	37	0	2	6	260						5	5	5	5	28	7	315	0	0	0	2750	0	0	0	0	0	0
2018	28	72	170	40	0	4	3	270			60	20	20	15	15	15	10	64	10	499	0	0	0	3225	0	0	0	0	0	0
2018	37	71	165	40	1	3	6	100						60	5	3	2	26	4	200	1	0	0	3540	0	0	0	0	0	0
2018	29	69	163	39	1	3	4	300				15	10	5	15	10	5	34	3	397	0	0	0	3710	0	0	0	0	0	0
2018	32	70	161	39	1	3	2	160		40	20	5	5	3	3	2	2	23	20	283	0	0	0	3210	0	0	0	0	0	0
2018	28	66	165	39	1	6	2	180		20	20	10	10	15	15	15	10	7	3	305	1	0	1	3300	0	0	0	0	0	0
2018	31	70	159	39	0	4	2	275		55	300	30	25	20	20	10	5	44	10	794	1	0	0	3500	0	0	0	0	0	0
2018	29	85	162	39	0	5	2	240		40	20	150	10	10	5	5	30	60	5	575	1	0	0	3550	0	0	0	0	0	0
2018	31	65	160	39	0	4	3	300			30	20	20	20	20	10	10	20	5	455	0	0	0	3030	0	0	0	0	0	0
2018	36	65	160	37	0	3	7	340							5	5	10	47	3	410	0	0	0	3110	0	0	0	0	0	0
2018	21	55	156	36	0	4	2	200		190	210	5	5	5	5	5	5	70	5	705	1	0	0	2510	0	0	0	0	0	0
2018	31	70	158	37	1	3	4	210				10	5	5	5	3	2	9	6	255	0	0	0	2820	0	0	0	0	0	0
2018	28	73	160	39	0	5	3	360			90	90	120	30	30	30	50	20	5	825	0	0	1	3455	0	0	0	0	0	0
2018	30	70	160	40	1	6	2	750		60	15	15	10	4	3	2	1	5	30	895	0	0	0	3075	0	0	0	0	0	0
2018	27	71	160	40	0	6	1	240	100	330	210	20	10	10	10	15	15	17	3	980	1	1	0	3605	0	0	0	0	0	0
2018	25	60	165	38	0	4	2	180		40	20	60	15	10	10	10	5	22	3	375	0	0	1	2470	0	1	0	0	0	0
2018	31	65	159	37	0	4	3	210			30	15	10	5	5	5	10	15	5	310	0	0	1	2630	0	0	0	0	0	0
2018	26	64	161	39	0	6	2	140		430	120	330	90	10	5	3	2	40	10	1180	0	0	1	2940	0	1	0	0	0	0
2018	33	79	160	39	0	3	4	110				90	15	10	10	10	5	47	13	310	0	0	0	3230	0	0	0	0	0	0
2018	30	67.5	160	39	1	3	3	210			15	10	5	5	5	3	2	13	5	273	0	0	0	3340	0	0	0	0	0	0
2018	29	61.5	168	38	1	3	4	140				10	10	5	5	5	5	15	5	200	0	0	0	3940	0	0	0	0	0	0
2018	27	62.5	160	39	0	4	2	210		30	30	60	45	30	15	15	15	44	5	499	0	0	1	2715	0	0	0	0	0	0
2018	26	64	161	40	0	5	3	180			120	60	300	30	20	20	10	125	10	875	1	0	1	3700	0	0	0	0	0	0
2018	27	71.5	165	40	1	4	5	130					30	10	10	5	5	15	5	210	1	0	0	3940	0	0	0	0	0	0
2018	18	67	162	38	0	5	3	280			330	120	120	10	5	5	30	56	4	960	1	0	0	2780	0	0	0	0	0	0
2018	35	57.5	158	39	1	4	3	240			20	20	10	5	5	10	10	16	14	350	0	0	0	3430	0	0	0	0	0	0
2018	30	58	155	39	0	2	3	300			20	15	10	10	5	5	5	38	5	413	0	0	0	3020	0	0	0	0	0	0
2018	28	62	153	38	0	6	2	190		30	40	10	10	5	5	90	30	37	10	457	1	0	0	3150	0	0	0	0	0	0
2018	25	72	160	38	0	4	1	150	20	10	10	5	5	5	5	30	20	51	9	320	1	0	1	3435	0	0	0	0	0	0
2019	29	65	158	39	1	4	2	150		30	30	5	5	3	3	2	2	14	14	258	0	0	0	3345	0	0	0	0	0	0
2019	27	78	162	39	0	5	2	210		30	5	3	2	10	10	10	5	11	6	302	0	0	0	3000	0	0	0	0	0	0
2018	30	66	155	39	0	3	2	150		120	120	20	10	10	10	5	5	17	3	470	1	0	0	2960	0	0	0	0	0	0
2018	31	65	160	39	0	4	4	300				60	60	30	30	30	30	54	6	600	0	0	0	3670	0	0	0	0	0	0
2018	38	64	163	40	2	4	2	130		15	15	10	5	3	2	3	2	29	6	220	0	0	1	3270	0	0	0	0	0	0
2018	33	79	155	40	0	5	4	180				120	30	30	30	30	30	78	2	530	1	0	0	3250	0	0	0	0	0	0
2019	30	68	160	40	1	4	3	270			15	15	15	15	5	3	2	15	30	385	0	0	0	3275	0	0	0	0	0	0
2018	29	65	160	38	0	5	2	170		40	30	20	10	5	5	30	30	36	4	380	0	0	1	3700	0	0	0	0	0	0
2018	38	64	160	39	1	5	4	180				30	30	10	10	5	5	45	30	345	1	0	1	3310	0	0	0	0	0	0
2018	40	65.5	169	39	1	3	5	300					15	10	5	5	5	2	5	347	1	0	0	3200	0	0	0	0	0	0
2018	29	68	158	37	0	3	2	150		30	5	3	3	3	2	2	2	36	4	240	0	0	0	2875	0	0	0	0	0	0
2019	27	73	172	39	0	3	5	270					10	10	5	5	20	30	10	360	0	0	0	3150	0	0	0	0	0	0
2018	27	73	158	38	0	6	3	450			90	150	90	30	30	30	30	85	10	995	0	0	1	2690	0	0	0	0	0	0
2018	43	62	160	39	1	6	1	270	90	60	30	30	3	3	2	1	1	78	2	570	0	0	0	2940	0	0	0	0	0	0
2018	33	65	167	40	0	5	2	170		360	45	45	50	30	30	20	10	57	3	820	0	0	1	3750	0	0	0	0	0	0
2018	27	65	165	39	0	5	2	190		180	80	20	10	5	5	15	10	28	5	548	1	0	0	2965	0	0	0	0	0	0
2018	38	60	156	38	1	4	1	120	150	360	15	10	10	10	5	5	5	13	10	713	0	0	0	3080	0	0	0	0	0	0
2019	29	65	163	39	1	4	4	90				20	1	1	3	3	2	17	5	142	1	0	0	3560	0	0	0	0	0	0
2018	28	64	163	38	0	3	3	330			30	20	10	10	10	5	5	35	5	460	0	0	0	3700	0	0	0	0	0	0
2019	25	60	158	39	1	3	4	295				10	10	10	10	5	5	21	5	371	1	0	0	3105	0	0	0	0	0	0
2018	23	61.5	157	39	0	5	2	430		30	45	45	149	20	10	10	6	54	9	808	1	0	1	3025	0	0	0	0	0	0
2018	25	63	164	38	0	5	2	260		130	60	30	30	30	30	30	30	90	10	730	0	0	0	3550	0	0	0	0	0	0
2018	36	78	169	38	1	5	3	170			90	10	10	10	10	10	5	13	7	335	1	0	0	3200	0	0	0	0	0	0
2018	35	72	160	39	1	4	3	210			30	30	5	5	5	3	2	46	5	341	0	0	0	3595	0	0	0	0	0	0
2018	42	68	166	37	1	4	2	407		20	20	10	10	5	5	2	1	10	20	510	0	0	0	3630	0	0	0	0	0	0
2018	32	69	162	38	0	7	3	210			90	180	70	90	15	15	50	74	6	800	0	0	1	3565	0	0	0	0	0	0
2018	28	75	162	40	0	6	2	195		205	60	20	20	20	40	40	5	14	30	649	0	0	0	3195	0	0	0	0	0	0
2018	32	77	165	37	1	3	2	600		50	10	5	5	5	5	5	5	10	5	705	1	0	0	3360	0	0	0	0	0	0
2018	28	60	160	39	0	5	1	150	60	60	30	30	30	30	25	10	5	68	5	503	0	0	0	3080	0	0	0	0	0	0
2018	23	72	159	40	0	4	2	205		25	30	30	20	20	10	10	20	75	10	455	0	0	0	3590	0	0	0	0	0	0
2018	41	70	160	38	0	6	2	250		70	70	20	10	10	10	10	10	42	30	532	0	0	0	2660	0	0	0	0	0	0
2018	28	67	160	39	0	5	3	210			60	60	10	10	5	5	30	50	5	445	0	0	0	3035	0	0	0	0	0	0
2018	32	59	159	41	1	4	2	170		20	10	5	5	5	5	3	2	20	5	250	0	0	1	3360	0	0	0	0	0	0
2018	32	67.5	168	39	0	5	2	300		60	90	30	30	30	15	10	10	60	4	639	0	0	0	3260	0	0	0	0	0	0
2018	34	62	162	37	1	3	3	210			5	3	2	5	5	5	5	21	10	271	0	0	0	3030	0	0	0	0	0	0
2018	27	60	150	39	0	3	3	440			190	60						0	0	690	0	0	1	3060	1	0	0	0	0	0
2018	28	59	153	39	0	6	3	270			270	60	60	20	20	20	70	119	11	920	1	0	0	3010	0	0	0	0	0	0
2018	25	65	156	39	0	5	3	240			90	360	60	30	60	45	40	15	20	960	1	0	0	3500	0	0	0	0	0	0
2018	20	71	160	40	0	5	4	240				240	90	150	20	20	10	18	7	795	1	0	0	3480	0	0	0	0	0	0
2019	21	70	160	40	1	4	3	180			5	3	2	2	1	1	1	12	3	210	0	0	0	2690	0	0	0	0	0	0
2018	27	71	164	39	0	5	1	90	120	30	30	20	20	10	10	15	15	26	8	394	0	0	0	2740	0	0	0	0	0	0
2018	38	73	165	39	1	5	2	120		30	30	5	5	5	5	5	5	29	6	245	0	0	1	3705	0	0	0	0	0	0
2018	25	60	162	40	0	6	2	390		120	120	70	20	10	10	100	60	35	5	940	0	0	1	3370	0	0	0	0	0	0
2018	29	68	160	41	0	6	2	360		210	180	10	10	5	5	30	15	125	10	960	1	0	1	3235	0	0	0	0	0	0
2018	25	69	162	39	0	7	1	150	120	90	60	180	90	20	15	10	5	43	10	793	0	0	0	3300	0	0	0	0	0	0
2018	39	66	160	37	0	3	3	230			3	2	2	1	1	1	10	18	12	280	0	0	0	2560	0	0	0	0	0	0
2018	29	65	160	39	0	5	2	360		60	45	45	30	10	10	5	5	22	20	612	0	0	0	2585	0	0	0	0	0	0
2018	28	76	158	39	0	6	2	290		70	60	10	10	10	10	70	10	105	5	650	0	0	0	3075	0	0	0	0	0	0
2018	29	68	162	39	0	4	2	180		15	10	5	10	10	5	5	20	27	3	290	0	0	0	3320	0	0	0	0	0	0
2018	26	71	161	40	0	3	4	330				60	20	15	10	10	5	25	5	480	1	0	0	3480	0	0	0	0	0	0
2018	34	65	157	38	0	3	3	120			60	20	10	10	10	10	30	117	5	392	0	0	0	2900	0	0	0	0	0	0
2018	29	65	155	38	0	6	1	120	120	90	60	330						0	0	720	0	0	1	3500	1	0	0	0	0	0
2018	26	73	168	39	0	5	3	270			60	60	120	30	30	15	15	52	8	660	1	0	0	4120	0	0	0	0	0	0
2018	29	68	172	40	1	4	1	90	40	20	10	5	5	5	5	3	2	17	5	207	0	0	1	4125	0	0	0	0	0	0
2018	28	75	157	40	0	5	2	480		60	60	30	30	60	50	40	105	38	7	960	0	0	1	4125	0	0	0	0	0	0
2018	25	72.5	160	40	0	4	3	300			10	10	5	5	15	15	30	48	7	445	1	0	1	3185	0	0	0	0	0	0
2018	36	69	160	38	1	3	2	180		60	5	3	3	3	2	2	2	3	6	269	0	0	0	3240	0	0	0	0	0	0
2018	22	64	158	38	0	7	2	380		60	210	60	20	10	15	15	10	49	11	840	1	0	0	2520	0	1	1	0	0	0
2018	26	71	160	39	0	2	6	500						40	30	20	10	29	5	634	0	0	1	3640	0	0	0	0	0	0
2018	34	65	156	38	1	4	2	100		210	15	10	5	5	5	5	5	20	5	385	1	0	0	3440	0	0	0	0	0	0
2018	31	73	165	40	1	5	2	50		80	30	20	5	2	1	1	1	10	5	205	0	0	0	4100	0	0	0	0	0	0
2018	32	77	159	39	0	5	2	270		90	60	30	30	30	15	15	210	153	12	915	0	0	1	3785	0	0	0	0	0	0
2018	32	70	158	40	1	4	5	240					30	10	5	5	10	5	5	310	0	0	1	2700	0	0	0	0	0	0
2018	27	60	163	38	0	4	2	300		150	60	60	30	30	20	15	12	83	4	764	0	0	0	2945	0	0	0	0	0	0
2018	30	65	164	39	0	5	2	210		120	120	10	10	10	10	10	10	24	6	540	0	0	0	2470	0	1	0	0	0	0
2018	40	76.5	169	38	1	1	10	230										51	8	289	0	0	0	3150	0	0	0	0	0	0
2018	27	67	169	39	1	3	6	175						5	5	5	5	10	5	210	0	0	0	2700	0	0	0	0	0	0
2018	34	67	160	41	0	8	2	210		210	210	60	120	60	60	15	15	70	8	1038	1	0	0	3430	0	0	0	0	0	0
2018	30	75	158	37	0	3	2	185		20	20	10	10	10	10	5	5	59	6	340	0	0	1	2450	0	1	0	0	0	0
2018	28	64	167	40	1	4	1	350	15	15	3	3	2	2	5	5	5	7	6	418	0	0	0	3535	0	0	0	0	0	0
2018	30	65	154	38	0	3	2	90		5	3	3	3	2	2	2	10	35	1	156	0	0	1	2720	0	0	1	0	0	0
2018	27	73	165	40	0	7	2	240		30	60	90	300	90	60	170	20	120	30	1210	1	0	1	3860	0	0	0	0	0	0
2018	27	72	163	40	0	6	2	210		60	120	250	130	20	15	10	10	127	30	982	0	0	0	3320	0	0	0	0	0	0
2018	21	80	160	39	0	3	5	370					10	10	10	10	10	17	5	442	1	0	0	3045	0	0	0	0	0	0
2018	26	72	166	38	0	4	3	290			30	20	10	10	10	10	10	38	5	433	0	0	0	3130	0	0	0	0	0	0
2018	39	70	163	39	1	4	3	180			20	10	5	3	2	5	5	13	7	250	0	0	1	2900	0	0	0	0	0	0
2018	24	74	161	38	0	2	4	240				30	20	15	10	10	5	72	8	410	0	0	0	3045	0	0	0	1	0	0
2018	29	72.5	160	39	0	1	10	160										4	6	170	0	0	0	3000	0	0	0	0	0	0
2018	28	64.5	157	40	0	5	2	270		110	30	20	20	10	10	10	30	118	5	633	0	0	0	3835	0	0	0	0	0	0
2018	38	64	162	39	1	4	2	100		30	30	20	20	10	10	5	5	21	7	258	0	0	0	3140	0	0	0	0	0	0
2018	33	70.5	158	38	0	6	2	300		90	240	60	50	60	20	10	10	90	8	938	1	0	0	3065	0	0	0	0	0	0
2018	39	65	158	39	1	5	2	100		70	15	15	20	10	5	3	2	9	5	254	0	0	0	3620	0	0	0	0	0	0
2018	21	70	158	38	0	5	3	480			270	110	60	60	60	15	15	117	5	1192	1	0	1	3400	0	0	0	0	0	0
2018	28	75	165	39	1	4	1	80	15	15	10	10	15	15	15	20	10	50	1	256	0	0	0		0		0	0	0	0
2018	32	72.5	165	38	0	2	3	240			15	10	5	5	5	3	2	27	6	318	0	0	0	3360	0	0	0	0	0	0
2018	29	69	158	39	0	5	2	90		100	80	20	20	10	10	15	15	100	5	465	0	0	1	3850	0	0	0	0	0	0
2018	33	62	162	39	1	5	1	170	30	20	20	15	10	10	5	5	5	12	5	307	1	0	0	3100	0	0	0	0	0	0
2018	35	65	164	39	0	7	2	570		60	45	45	120	15	15	30	30	40	5	975	1	0	1	3280	0	0	0	0	0	0
2018	33	61	157	38	0	6	1	60	90	30	60	60	30	60	180	15	15	106	14	720	0	0	0	2935	0	0	0	0	0	0
2018	36	65	162	39	1	3	1	210	20	10	10	5	5	5	5	5	5	13	5	298	0	0	0	3260	0	0	0	0	0	0
2018	26	65	162	39	0	5	3	330			30	3	3	2	2	20	10	147	5	552	1	0	1	3760	0	0	0	0	0	0
2019	27	54	155	37	0	5	3	240			100	30	30	10	10	20	20	37	5	502	0	0	0	3095	0	0	0	0	0	0
2018	31	66.5	162	40	0	3	3	240			60	30	10	5	5	5	5	25	5	390	1	0	1	3185	0	0	0	0	0	0
2019	32	72	162	40	1	5	1	120	30	30	50	3	2	2	1	1	1	15	5	260	0	0	0	3375	0	0	0	0	0	0
2018	26	62	158	40	0	3	2	330		45	30	15	10	5	5	5	5	45	5	500	1	0	0	3420	0	0	0	0	0	0
2018	33	70	162	38	0	7	2	390		70	20	30	100	90	90	120	60	146	5	1121	0	0	0	3235	0	0	1	0	0	0
2018	29	61.5	163	40	0	3	3	360			210	40	25	20	20	10	5	228	12	930	1	1	0	3025	0	0	0	0	0	0
2018	26	87	175	40	0	3	4	240				40	30	30	20	30	30	39	7	466	0	0	1	4120	0	0	0	0	0	0
2018	28	71.5	163	39	0	4	5	550					30	30	30	90	90	113	7	940	1	0	1	3680	0	0	0	0	0	0
2018	44	60.5	165	39	1	4	1	220	50	30	15	10	5	5	5	5	5	30	15	395	0	0	0	3220	0	0	0	0	0	0
2018	29	86	165	38	0	5	3	480			45	25	20	60	30	40	40	38	10	788	0	0	0	2720	0	0	0	0	0	0
2018	29	66	160	40	0	3	3	240			40	20	10	5	5	5	5	85	5	420	0	0	0	3420	0	0	0	0	0	0
2018	33	85	172	33	1	4	2	345		40	20	30	30	5	5	3	2	58	31	569	0	0	0	2330	0	1	0	1	0	0
2018	28	72.5	170	40	0	7	2	270		90	50	40	10	10	10	20	60	69	9	638	0	0	0	3080	0	0	0	0	0	0
2019	31	67	156	39	1	5	2	190		60	35	3	3	2	2	5	5	5	5	315	0	0	0	3490	0	0	0	0	0	0
2018	26	61.5	159	39	0	4	3	150			30	30	30	20	20	10	10	74	11	385	1	0	1	3000	0	0	0	0	0	0
2019	28	70	155	39	0	3	4	280				5	5	5	2	2	1	25	5	330	0	0	0	3195	0	0	0	0	0	0
2018	32	79	163	38	1	2	4	150				5	5	3	3	2	2	5	5	180	1	0	1	3110	0	1	0	0	0	0
2018	26	70	170	37	0	5	2	260		30	30	35	30	10	10	10	10	67	6	498	0	0	0	3160	0	0	0	0	0	0
2018	30	85	166	37	1	4	2	140		70	60	10	5	5	5	5	20	82	6	408	0	0	0	4215	0	0	0	0	0	0
2018	29	60	158	40	0	5	3	170			60	30	20	10	40	20	40	90	10	490	1	0	1	3315	0	0	0	0	0	0
2018	21	75.5	158	40	0	4	2	310		195	30	15	10	10	10	5	5	30	5	625	1	0	0	3290	0	0	0	0	0	0
2018	27	48	154	40	0	3	4	350				10	5	5	5	5	40	40	5	465	0	0	0	2630	0	0	0	0	0	0
2018	28	65	164	39	0	5	2	300		90	90	90	60	30	10	10	10	54	6	750	1	0	0	3070	0	0	0	0	0	0
2018	36	74	165	39	0	3	5	240					10	5	5	5	5	23	5	298	0	0	0	2970	0	0	0	0	0	0
2018	25	60	156	39	0	4	2	270		120	40	20	10	10	10	10	10	55	30	585	1	0	0	3100	0	0	1	0	0	0
2018	32	80	167	38	1	5	3	196			59	30	30	15	10	5	5	10	10	370	1	0	0	3830	0	0	0	0	0	0
2018	33	55	155	39	1	4	2	30		60	60	10	10	5	5	3	2	9	10	204	0	0	0	3295	0	0	0	0	0	0
2018	28	70	154	39	0	4	3	360			220	30	10	10	5	5	20	89	10	759	1	0	0	3025	0	0	0	0	0	0
2018	26	71.5	168	40	0	4	3	390			60	30	20	10	5	3	2	15	5	540	0	0	0	3470	0	0	0	0	0	0
2018	35	60	156	39	1	7	2	150		30	90	20	10	25	20	20	10	20	10	405	0	0	0	3220	0	0	0	0	0	0
2018	26	81	165	40	0	7	3	200			120	150	90	90	80	30	30	50	5	845	1	0	0	4065	0	0	0	0	0	0
2018	23	72	167	37	0	3	2	120		160	10	5	5	3	3	2	2	10	5	325	0	0	0	3395	0	0	0	0	0	0
2018	20	71	150	39	0	5	2	1855		60	60	10	10	5	5	3	2	58	4	2072	0	0	0	3230	0	0	0	0	0	0
2018	29	74	165	40	0	5	3	270			90	30	30	30	30	30	47	59	5	621	1	0	0	2960	0	0	0	0	0	0
2018	23	89	162	39	0	7	2	240		240	150	150	270	30	60	30	20	50	2	1242	1	0	1	3180	0	0	0	0	0	0
2018	29	59.5	162	40	0	4	2	250		60	30	60	60	30	30	20	10	116	5	671	1	1	0	3560	0	0	0	0	0	0
2018	29	83	165	39	0	6	3	460			30	120	50	30	15	15	40	35	11	806	1	0	0	3380	0	0	0	0	0	0
2018	33	75	170	40	1	7	1	40	90	30	300	70	10	5	5	5	5	13	7	580	1	0	0	3450	0	0	0	0	0	0
2018	28	64	152	40	0	4	1	100	90	90	50	50	320					0	0	700	0	0	1	3450	1	0	0	0	0	0
2019	25	66	168	40	0	4	1	160	30	30	30	25	10	10	5	15	15	49	6	385	0	0	0	3525	0	0	0	0	0	0
2018	29	65	156	40	0	5	5	140					60	30	150	15	15	143	7	560	0	0	1	3600	0	1	1	0	0	0
2018	24	76	168	39	0	3	5	420					5	3	2	5	5	55	10	505	0	0	1	3990	0	0	0	0	0	0
2019	25	72.5	160	39	1	2	3	310			20	10	10	5	5	5	5	16	4	390	0	0	0	4230	0	0	0	0	0	0
2018	26	55.5	167	41	0	5	3	390			60	60	120	30	30	30	40	78	7	845	1	0	1	3465	0	0	0	0	0	0
2018	30	74	167	40	1	3	4	130				5	5	10	10	5	5	135	5	310	1	0	0	3810	0	0	0	0	0	0
2018	29	67	162	40	0	5	3	150			60	120	30	60	30	30	20	151	9	660	1	0	0	3560	0	0	0	0	0	0
2018	32	66	166	39	0	4	3	250			180	120	60	30	20	20	10	166	5	861	1	0	0	3550	0	0	0	0	0	0
2018	41	74	165	41	1	3	5	90					20	20	10	5	5	24	6	180	0	0	1	3660	0	0	0	0	0	0
2018	34	72	165	39	2	3	5	110					10	5	5	5	5	21	4	165	0	0	0	3700	0	0	0	0	0	0
2018	29	48	153	40	2	2	5	180					10	5	5	5	5	41	7	258	0	0	1	3220	0	0	0	0	0	0
2018	27	60	160	39	1	5	2	120		20	10	10	10	5	5	5	5	34	11	235	0	0	0	3440	0	0	0	0	0	0
2018	28	58.5	163	40	0	3	3	20			40	30	20	20	30	20	20	68	4	272	0	0	0	3320	0	0	0	0	0	0
2018	29	78	162	39	1	4	2	570		15	15	5	5	5	5	3	2	7	10	642	0	0	0	3034	0	0	0	0	0	0
2018	34	71	155	40	0	3	5	320					30	20	20	15	15	106	4	530	1	0	0	3590	0	0	0	0	0	0
2018	40	65	166	38	0	3	5	60					10	10	10	15	15	80	5	205	1	0	0	3640	0	0	0	0	0	0
2018	29	83	168	41	0	7	2	180		90	120	180	170	30	30	30	60	45	5	940	1	0	0	3670	0	0	0	0	0	0
2018	30	63	160	39	0	4	3	80			30	30	30	20	10	15	15	60	10	300	0	0	0	4000	0	0	0	0	0	0
2018	26	61	160	39	0	5	5	340					60	30	50	30	40	65	3	618	1	0	0	3300	0	0	0	1	0	0
2018	35	78	165	39	1	3	2	110		20	10	10	5	5	5	3	2	5	5	180	0	0	0	3600	0	0	0	0	0	0
2018	27	64	164	39	0	3	3	270			40	20	10	3	3	2	2	37	5	392	0	0	0	3240	0	0	0	0	0	0
2018	28	64	164	40	0	6	3	120			90	30	30	90	15	15	60	85	7	542	0	0	0	3200	0	0	0	0	0	0
2018	32	80	163	39	1	4	1	120	60	60	30	20	5	3	3	2	2	12	3	320	0	0	0	3360	0	0	0	0	0	0
2018	31	65	171	40	1	6	4	150				45	15	15	5	5	5	14	11	265	0	0	0	3320	0	0	0	0	0	0
2018	24	74	164	38	0	3	2	270		60	60	5	5	5	5	5	5	50	10	480	1	0	1	2630	0	0	0	0	0	0
2018	34	80	171	38	1	3	3	290			30	20	3	3	2	1	1	9	5	364	0	0	1	3510	0	0	0	0	0	0
2018	27	67	155	37	0	4	3	600			90	60	60	60	30	20	10	91	5	1026	0	0	1	2640	0	0	0	0	0	0
2019	27	72.5	156	38	0	4	2	360		120	60	60	20	10	10	10	10	166	10	836	1	0	0	3580	0	0	0	0	0	0
2018	34	78	155	41	0	4	4	160				30	20	10	30	30	70	56	30	436	0	0	0	4045	0	0	0	0	0	0
2017	29	82	165	40	1	5	3	186			30	24	15	15	30	10	10	13	5	338	0	0	0	4310	0	1	0	0	0	0
2017	26	58.5	153	40	0	7	1		210	120	120	60	60	15	15	30	30	86	5	751	0	0	1	3270	0	0	0	0	0	0
2017	27	62	158	39	0	6	2	120		60	15	15	15	15	15	15	30	50	10	360	0	0	0	3500	0	0	0	0	0	0
2018	40	62.5	162	39	1	4	2	180		50	50	50	30	10	10	15	10	32	13	450	0	0	0	3250	0	0	0	0	0	0
2018	36	66.5	162	39	0	4	3	265			55	30	30	20	20	20	20	148	7	615	1	0	1	3390	0	0	0	0	0	0
2018	25	84	162	40	0	5	1	260	80	80	30	20	10	10	10	10	30	51	9	600	0	0	0	3350	0	0	0	0	0	0
2018	35	71	169	41	1	4	2	120		15	15	5	5	5	5	5	5	9	26	215	0	0	1	3445	0	0	0	0	0	0
2018	28	72	162	38	1	6	3	240			120	35	25	5	5	3	2	17	8	460	0	0	1	3700	0	1	1	0	0	0
2017	29	73	162	40	0	5	2	320		250	210	60	20	20	20	60	30	37	3	1030	1	0	1	3445	0	0	0	0	0	0
2019	31	75	162	40	1	4	2	600		105	50	30	25	3	3	2	2	19	6	845	1	0	0	3985	0	0	0	0	0	0
2018	29	71	165	39	0	4	1	180	30	30	30	5	5	5	5	5	5	56	4	360	0	0	0	3510	0	0	0	0	0	0
2017	28	66	158	39	0	3	4	225				10	10	5	5	10	5	24	5	299	0	0	0	2720	0	0	0	0	0	0
2017	29	62.5	158	38	0	6	2	420		180	100	60	60	60	60	60	20	82	7	1109	1	0	0	3290	0	0	0	0	0	0
2017	29	62.5	160	39	0	6	3	270			90	60	90	30	20	30	10	36	12	648	0	0	0	3570	0	0	0	0	0	0
2017	36	65	156	37	1	5	3	60			85	60	20	20	15	5	5	19	5	294	1	0	0	3120	0	0	0	0	0	0
2017	39	67	158	39	1	6	2	120		60	30	60	30	3	2	3	2	29	5	344	0	0	0	3680	0	0	0	0	0	0
2018	33	76	162	40	0	3	2	210		30	20	10	10	5	5	5	5	26	14	340	0	0	1	3550	0	0	0	0	0	0
2017	32	84	170	39	2	4	2	180		110	20	20	20	5	5	5	5	9	5	384	0	0	0	3450	0	0	0	0	0	0
2018	28	59	160	38	0	3	5	195					105	10	5	5	5	15	5	345	0	0	0	2685	0	0	0	0	0	0
2018	34	65	160	38	0	4	2	240		60	120	100	20	15	10	10	5	44	10	634	1	0	0	3290	0	0	0	0	0	0
2018	31	71	160	40	1	4	4	270				30	10	10	10	20	10	19	7	386	0	0	0	4080	0	0	0	0	0	0
2018	39	62	150	37	0	5	3	270			90	240	120	90	60	60	60	63	2	1055	0	0	1	2665	0	0	0	0	0	0
2017	27	75	162	40	1	3	4	280				10	5	5	10	10	10	11	5	346	1	0	0	4270	0	1	0	0	0	0
2018	26	58	153	40	0	2	8	440								60	40	28	17	585	0	0	0	2315	0	1	0	0	0	0
2018	31	72.5	165	40	1	3	3	300			15	10	5	5	5	3	2	45	10	400	0	0	1	3160	0	0	0	0	0	0
2018	27	70	161	39	0	2	2	260		15	10	10	10	5	5	5	5	33	12	370	0	0	0	3110	0	0	0	0	0	0
2017	24	60	156	39	0	6	2	300		90	60	60	15	10	5	5	5	47	5	602	0	0	0	3080	0	0	1	0	0	0
2017	26	66	154	40	0	5	2	150		60	10	10	10	15	15	15	15	30	30	360	0	0	0	2950	0	0	0	0	0	0
2018	27	67	155	39	0	7	3	290			120	90	15	15	60	30	50	64	6	740	0	0	0	3440	0	0	0	0	0	0
2017	30	62	158	40	1	3	2	120		20	10	5	5	5	5	5	5	20	5	205	0	0	0	3820	0	0	0	0	0	0
2018	26	53	158	37	0	4	4	270				30	30	20	30	45	45	72	6	548	0	0	1	2900	0	0	0	0	0	0
2018	23	75	170	40	0	6	3	140			60	120	110	190	20	10	10	63	5	728	1	0	0	3645	0	0	0	0	0	0
2017	34	62	158	38	1	2	4	165				2	2	2	2	1	1	3	5	183	0	0	0	2800	0	0	0	0	0	0
2017	25	53.5	150	37	0	6	2	150		30	60	10	5	15	10	10	10	22	5	327	1	0	0	2950	0	0	0	0	0	0
2017	26	76	160	37	0	4	3	105			5	5	5	20	15	3	2	62	11	233	0	0	0	3570	0	0	0	0	0	0
2018	33	60	160	39	1	4	3	105			10	5	5	3	2	5	5	13	32	185	0	0	0	3540	0	0	0	0	0	0
2018	34	70	160	39	1	4	2	200		20	10	10	20	2	1	1	1	4	5	274	0	0	1	3590	0	0	0	0	0	0
2017	26	64	159	39	0	5	2	200		60	30	5	5	20	10	10	10	26	10	386	1	0	0	3565	0	0	0	0	0	0
2018	26	67	161	39	1	4	2	240		120	30	10	5	5	5	3	2	5	5	430	0	0	0	3550	0	0	0	0	0	0
2017	33	71	162	39	0	5	3	310			90	60	60	30	20	60	30	88	5	753	0	0	0	3385	0	0	0	0	0	0
2017	28	70	158	39	0	4	3	250			50	50	10	5	5	10	10	65	5	460	1	0	0	3460	0	0	0	0	0	0
2017	22	57	156	40	0	5	3	250			120	180	20	10	10	10	10	23	7	640	0	0	0	3190	0	0	0	0	0	0
2017	27	52	158	39	1	4	2	40		70	80	1	1	1	1	1	1	26	4	226	1	0	0	3500	0	0	0	0	0	0
2017	41	73	160	39	1	3	2	140		30	20	5	5	3	3	2	2	12	3	225	0	0	0	3800	0	0	0	0	0	0
2017	33	72	160	37	1	5	2	290		20	20	45	15	5	5	3	2	20	5	430	0	0	0	3620	0	0	0	0	0	0
2017	29	65	157	37	0	5	2	330		20	5	3	2	15	15	5	5	58	5	463	0	0	0	2830	0	0	0	0	0	0
2017	39	75	162	38	1	5	1	60	60	60	10	10	10	10	5	5	4	9	15	258	0	0	0	2900	0	0	0	0	0	0
2017	32	70	160	39	1	5	2	270		30	150	30	20	4	3	2	1	10	5	525	0	0	0	3950	0	0	0	0	0	0
2018	33	80	167	39	1	5	3	90			50	20	20	20	10	5	5	15	5	240	1	0	0	4080	0	0	0	0	0	0
2017	28	65	153	40	0	4	3	260			60	30	10	10	10	5	5	120	5	515	1	0	0	3100	0	0	0	0	0	0
2017	33	61	158	38	1	4	3	45			10	10	40	5	5	3	2	2	3	125	0	0	0	3130	0	0	0	0	0	0
2018	34	65	155	40	0	5	3	300			60	40	30	30	20	60	90	153	12	795	0	0	0	3789	0	0	0	0	0	0
2017	28	68	157	37	1	4	3	210			60	10	5	4	3	2	1	5	5	305	0	0	0	3250	0	0	0	0	0	0
2017	29	55	153	39	0	6	2	180		90	240	60	15	10	5	5	5	71	30	711	1	0	1	2760	0	0	0	0	0	0
2017	34	60	157	38	1	4	2	120		60	35	10	10	5	5	5	5	13	7	275	1	0	0	3245	0	0	0	0	0	0
2017	32	80	170	41	1	3	4	300				10	5	2	1	1	1	11	4	335	0	0	0	4075	0	1	0	0	0	0
2017	32	70	162	37	0	5	2	60		110	15	15	10	5	5	5	25	215	7	472	0	0	0	3000	0	0	0	0	0	0
2017	32	65	164	39	0	8	2	180		90	240	60	60	60	60	150	50	54	5	1009	0	0	0	3680	0	0	0	0	0	0
2017	31	68	160	40	0	6	2	300		75	60	30	15	45	45	30	30	25	30	685	1	0	0	3650	0	0	0	0	0	0
2017	25	84	158	39	0	7	2	250		65	60	35	30	60	70	20	20	20	15	645	0	0	0	3090	0	0	0	0	0	0
2018	29	60	162	39	0	6	2	210		350	210	10	10	10	30	15	15	117	7	984	1	0	0	3290	0	0	0	0	0	0
2017	36	65	156	39	1	4	3	200			5	3	2	10	5	10	5	32	3	275	0	0	0	3715	0	0	0	0	0	0
2017	26	75	156	38	0	5	2	280		40	40	40	60	10	10	10	25	70	5	590	0	0	0	2945	0	0	0	0	0	0
2017	32	61	157	41	1	5	3	115			20	10	15	15	10	10	3	6	6	210	1	0	0	3000	0	0	0	0	0	0
2017	29	59	155	39	1	6	1	90	60	60	15	10	10	5	5	20	15	14	16	320	0	0	0	3590	0	0	0	0	0	0
2017	34	65	164	40	0	4	3	220			120	10	10	5	5	15	15	65	5	470	0	0	0	3000	0	0	0	0	0	0
2017	27	67	152	40	0	5	1	240	30	30	15	15	10	10	10	10	10	48	5	433	0	0	0	2960	0	0	0	0	0	0
2017	27	75	161	39	0	5	2	180		70	60	15	15	10	10	10	30	133	10	543	0	0	0	3550	0	0	0	0	0	0
2017	30	81	165	39	0	5	2	150		60	10	10	10	15	15	15	15	12	3	315	0	0	0	3200	0	0	1	0	0	0
2017	29	67.5	160	39	1	5	2	120		60	60	10	10	4	3	2	1	10	5	285	0	0	0	3300	0	0	0	0	0	0
2017	27	70	160	38	0	7	2	420		210	120	30	10	10	10	30	15	135	5	995	0	0	0	3200	0	0	0	0	0	0
2017	43	65	156	39	1	5	2	60		120	30	10	5	5	5	3	2	31	4	275	0	0	0	3220	0	0	0	0	0	0
2018	37	70	161	38	1	2	4	215				5	5	3	3	2	2	33	5	273	1	0	1	3780	0	0	0	0	0	0
2018	29	63	158	40	0	7	2	240		330	30	30	30	60	30	30	10	28	7	825	1	0	1	3650	0	0	0	0	0	0
2017	33	57	162	39	0	3	3	275			20	20	10	10	30	20	10	62	3	460	1	0	0	3200	0	0	0	0	0	0
2017	32	71	166	40	0	6	2	290		120	120	180	120	20	20	20	15	110	5	1020	0	0	0	3350	0	0	0	0	0	0
2017	26	64	156	38	0	3	4	240				10	10	5	2	2	1	14	8	292	1	0	1	2745	0	0	0	0	0	0
2017	31	66	164	38	0	4	3	355			30	20	15	15	15	15	15	25	5	510	1	0	0	3500	0	0	0	0	0	0
2017	35	64.5	156	40	1	3	3	180			50	5	5	5	5	5	5	30	5	295	0	0	0	3085	0	0	0	0	0	0
2017	28	80	165	40	1	5	4	160				20	50	15	10	10	5	10	10	290	0	0	0	3515	0	0	0	0	0	0
2017	26	67	158	39	0	5	2	240		90	90	10	10	10	10	5	5	38	5	513	0	0	0	2800	0	0	0	0	0	0
2017	24	65	171	40	0	7	2	60		360	120	330	20	10	10	10	20	113	7	1060	1	0	1	3245	0	0	0	0	0	0
2018	30	73	161	40	0	3	3	270			60	30	20	10	20	10	10	118	2	550	1	0	1	3245	0	0	0	0	0	0
2017	35	77	162	39	1	4	5	100					30	20	10	6	6	33	22	227	0	0	0	3825	0	0	0	0	0	0
2017	34	63.5	158	39	0	4	4	310				20	10	15	15	15	15	26	4	430	0	0	0	3245	0	0	0	0	0	0
2017	32	65	158	40	0	7	2	180		45	45	60	60	15	15	30	15	23	14	502	0	0	0	3200	0	0	0	1	0	0
2017	26	66	158	40	0	4	3	195			10	10	10	20	10	10	5	19	5	294	0	0	0	3010	0	0	0	0	0	0
2018	29	67	163	40	0	3	5	230					20	10	10	10	10	637	5	932	0	0	0	3525	0	0	0	0	0	0
2017	31	59.5	162	37	0	6	2	260		120	60	30	30	30	40	30	10	72	8	690	0	0	1	3420	0	0	0	0	0	0
2017	33	69	161	38	0	5	2	245		35	20	20	20	10	10	10	10	35	5	420	0	0	0	3300	0	0	0	0	0	0
2018	27	64	163	40	0	6	2	225		125	100	210	60	60	30	45	45	142	3	1045	1	1	1	2730	0	0	0	0	0	0
2017	33	76.5	167	38	1	3	3	130			30	20	6	5	5	5	5	20	4	230	0	0	0	3365	0	0	0	0	0	0
2018	22	68.5	160	39	0	5	3	150			60	30	30	20	10	30	10	85	5	430	0	0	0	3130	0	0	0	0	0	0
2017	33	70	165	39	1	6	2	480		150	180	60	20	20	20	10	10	28	5	983	1	1	0	3075	0	0	0	0	0	0
2017	28	56.5	156	38	0	8	2	150		100	180	60	60	120	40	40	35	130	5	920	0	0	1	2820	0	0	1	0	0	0
2017	26	73	165	39	1	4	2	225		95	30	25	3	3	2	2	1	9	6	401	0	0	0	2560	0	0	0	0	0	0
2018	31	77	172	41	1	4	2	40		30	30	20	5	5	5	3	2	3	11	154	0	0	0	3790	0	0	0	0	0	0
2017	29	87	170	39	0	6	2	240		120	30	60	10	10	10	10	10	39	20	559	1	0	0	3925	0	0	0	0	1	0
2018	41	74	165	40	1	4	3	490			60	50	30	10	10	5	5	75	5	740	0	0	0	3100	0	1	1	0	0	0
2017	33	65	156	37	1	4	2	215		40	40	30	3	3	2	2	1	17	3	356	0	0	0	3250	0	0	0	0	0	0
2017	20	70	158	39	0	7	2	230		120	70	270	60	15	15	30	30	37	3	880	1	0	0	3390	0	0	0	0	0	0
2017	31	65	158	40	1	4	3	90			40	30	5	3	2	5	5	19	5	204	0	0	0	3350	0	0	0	0	0	0
2017	24	67	157	38	0	5	2	330		150	45	45	20	20	10	10	10	23	2	665	0	0	0	3675	0	0	0	0	0	0
2017	32	70	168	40	0	3	6	350						20	20	15	15	20	10	450	0	0	0	3600	0	0	0	0	0	0
2017	23	65	162	39	0	4	3	280			10	10	10	5	5	5	15	15	5	360	0	0	0	3265	0	0	0	0	0	0
2017	29	48	158	39	0	5	3	160			45	30	15	30	20	15	10	47	3	375	0	0	0	3400	0	0	0	0	0	0
2017	34	71.5	158	38	1	6	2	60		140	15	15	15	15	40	5	5	16	6	332	0	0	0	3650	0	0	0	0	0	0
2017	38	61	156	40	1	5	2	153		40	30	15	15	4	3	2	1	6	4	273	0	0	0	3030	0	0	0	0	0	0
2017	33	73	167	38	0	4	4	180				20	10	20	20	20	20	134	11	435	0	0	0	3380	0	0	0	0	0	0
2017	25	60	160	39	0	5	2	300		120	60	30	10	10	5	5	30	104	10	684	1	0	0	3540	0	0	0	0	0	0
2018	35	73	166	40	0	4	3	360			360	60	30	20	15	10	5	20	10	890	0	0	0	3630	0	0	0	0	0	0
2019	26	67	160	39	1	2	3	120			10	5	5	3	3	2	2	23	7	180	0	0	0	3190	0	0	0	0	0	0
2017	25	69	162	40	0	6	2	240		120	60	30	60	60	30	30	30	100	5	765	0	0	0	3310	0	0	0	0	0	0
2017	31	65	156	39	1	5	2	150		60	30	25	20	10	5	10	5	30	5	350	1	0	0	3830	0	0	0	0	0	0
2018	28	85	172	38	0	4	2	180		30	30	20	10	10	10	10	5	21	10	336	0	0	1	3180	0	0	0	0	0	0
2017	36	66	158	39	1	4	2	400		120	25	25	5	5	5	3	2	13	2	605	0	0	0	3200	0	0	0	0	0	0
2017	38	65	160	38	1	5	3	180			50	10	10	10	15	15	10	38	10	348	0	0	0	2545	0	0	0	0	0	0
2017	25	57	158	40	0	5	3	360			180	70	60	30	15	15	30	93	30	883	1	0	0	3400	0	0	0	0	0	0
2017	28	58	156	39	1	5	2	230		60	40	20	5	5	10	5	5	10	5	395	0	0	0	3100	0	0	0	0	0	0
2018	36	63	160	40	1	4	3	290			30	10	5	10	5	5	5	15	5	380	0	0	0	3050	0	0	0	0	0	0
2017	25	66	160	40	0	3	4	120				10	10	5	5	10	10	44	36	250	0	0	0	3260	0	0	0	0	0	0
2017	29	71	170	39	0	4	4	520				10	10	10	5	5	10	46	10	626	0	0	0	3435	0	0	0	0	0	0
2017	32	65	158	40	1	3	4	80				5	5	5	5	5	5	45	30	185	0	0	0	3500	0	0	0	0	0	0
2017	32	70	165	39	0	4	5	300					60	15	10	5	30	24	20	464	0	0	0	4040	0	1	0	0	0	0
2019	31	63	155	40	1	5	4	230				30	5	5	5	5	5	25	5	315	1	0	0	3660	0	0	0	0	0	0
2017	29	60	155	40	0	4	3	180			120	20	10	5	5	5	5	140	5	495	1	0	1	3400	0	0	0	0	0	0
2017	27	65	156	39	1	2	3	170			5	5	5	5	5	3	2	19	5	224	0	0	0	2980	0	0	0	0	0	0
2017	28	70.5	162	39	0	5	2	235		60	10	15	10	10	10	10	10	48	30	448	0	0	0	3150	0	0	0	0	0	0
2017	34	68	156	37	1	4	4	210				15	10	5	10	10	10	72	3	345	0	0	0	4085	0	1	0	0	0	0
2017	31	65	158	39	0	8	1	240	90	30	30	30	60	15	15	30	10	83	7	640	0	0	0	3595	0	0	0	0	0	0
2017	26	75	168	39	0	6	2	240		30	60	30	10	10	5	5	15	88	2	495	0	0	0	3380	0	0	0	0	0	0
2017	30	72	168	37	0	5	3	180			100	60	10	10	10	20	20	70	10	490	0	0	0	3000	0	0	0	0	0	0
2017	25	71.5	161	40	0	5	3	180			60	60	60	40	30	30	20	139	5	624	1	0	0	3365	0	0	0	0	0	0
2017	35	66	158	40	1	4	3	240			60	30	10	10	5	3	2	47	8	415	0	0	1	3985	0	0	0	0	0	0
2017	27	86	168	38	1	4	2	90		60	30	2	2	2	2	1	1	13	4	207	0	0	0	3120	0	0	0	0	0	0
2017	38	66	156	37	1	2	4	90				5	5	3	3	2	2	20	10	140	0	0	0	3215	0	0	0	0	0	0
2017	26	67	166	40	0	5	4	480				60	30	30	20	5	25	28	7	685	0	0	0	3740	0	0	0	0	0	0
2017	27	70	163	38	0	5	3	180			15	15	15	15	15	15	20	61	5	356	1	0	0	3200	0	0	0	0	0	0
2017	29	56	158	39	0	3	3	210			30	20	10	10	10	5	5	77	5	382	1	0	0	3325	0	0	0	0	0	0
2017	38	51.5	158	39	1	4	6	120						60	30	10	5	45	5	275	0	0	0	3100	0	0	0	0	0	0
2017	28	75	160	37	2	4	3	280			50	15	10	2	1	1	1	10	5	375	1	0	0	2900	0	0	0	0	0	0
2017	26	70	160	39	0	4	2	300		90	15	15	10	5	5	5	5	20	10	480	0	0	0	3120	0	0	0	0	0	0
2017	27	55	165	38	0	7	2	480		60	30	30	30	60	30	30	15	59	16	840	0	0	0	3200	0	0	0	0	0	0
2017	27	70	167	40	0	5	4	330				30	30	30	30	80	25	166	9	730	1	0	0	3230	0	0	0	0	0	0
2017	25	75	161	40	0	5	3	260			130	90	45	30	20	15	10	95	10	705	0	0	0	3720	0	0	0	0	0	0
2017	26	63	156	39	1	5	2	180		60	60	5	5	3	2	3	2	8	2	330	1	0	0	2980	0	0	0	0	0	0
2017	28	75	170	37	0	5	3	270			210	30	10	10	10	10	10	55	5	620	0	0	0	3025	0	0	0	0	0	0
2017	39	70	156	37	1	4	2	180		40	20	10	10	4	3	2	1	43	7	320	0	0	0	3150	0	0	1	0	0	0
2017	29	68	158	37	1	3	1	120	20	10	5	5	5	5	5	3	2	22	5	207	0	0	0	2690	0	0	0	0	0	0
2017	29	66	158	37	1	3	1	120	20	10	5	5	5	5	5	3	2	22	5	207	0	0	0	2690	0	0	0	0	0	0
2017	29	67	158	38	1	4	2	220		120	50	15	10	5	5	3	2	8	10	448	1	0	0	3920	0	0	0	0	0	0
2017	28	70	163	38	1	4	2	90		40	20	10	10	5	5	3	2	5	5	195	0	0	0	3375	0	0	0	0	0	0
2017	34	64.5	157	38	1	5	2	290		30	30	30	3	3	2	2	1	18	7	416	1	0	0	3300	0	0	0	0	0	0
2017	30	69.5	165	39	0	4	3	180			30	30	10	10	10	15	15	52	3	355	0	0	0	3885	0	0	0	0	0	0
2017	42	64.5	158	38	1	5	1	170	60	30	20	10	60	10	5	5	5	19	5	399	0	0	0	2695	0	0	0	0	0	0
2018	33	73	160	39	0	5	4	270				60	60	30	60	30	30	74	6	620	1	0	0	3825	0	0	0	0	0	0
2017	29	71	165	39	0	2	2	240		60								0	0	300	1	0	0	3740	1	0	0	0	0	0
2017	33	72.5	162	37	0	3	4	240				10	10	5	5	15	15	102	12	414	0	0	0	3040	0	0	0	0	0	0
2017	33	72.5	162	37	0	3	4	240				10	10	5	5	20	10	101	12	413	0	0	0	3040	0	0	0	0	0	0
2018	26	67	158	37	0	5	1	120	60	60	30	20	10	60	20	20	20	54	10	484	0	0	0	2975	0	0	0	0	0	0
2017	30	62	155	40	1	3	3	330			15	1	1	1	1	1	1	22	10	383	0	0	0	3015	0	0	0	0	0	0
2017	30	62	158	40	1	3	3	330			15	1	1	1	1	1	1	12	10	373	0	0	0	3015	0	0	0	0	0	0
2018	28	80	160	39	0	6	3	150			60	60	10	10	10	60	15	57	5	437	1	0	1	3050	0	0	0	0	0	0
2017	29	63	155	39	0	5	3	330			30	20	10	30	30	5	5	58	5	523	0	0	0	3095	0	0	0	0	0	0
2017	38	65	157	38	2	3	2	110		10	10	10	10	5	5	5	5	24	4	198	0	0	0	3115	0	0	0	0	0	0
2017	27	67	158	38	0	5	3	330			150	15	15	10	10	10	30	133	2	705	1	0	0	3730	0	0	0	0	0	0
2017	32	89	162	39	0	7	2	190		120	60	60	20	20	40	30	15	83	5	643	0	0	0	3590	0	0	0	0	0	0
2017	30	64	155	39	1	6	3	120			60	30	30	10	10	40	15	115	5	435	1	0	0	2775	0	0	0	0	0	0
2018	25	70	158	40	0	5	4	330				60	60	30	30	60	20	66	8	664	0	0	0	3560	0	0	0	0	0	0
2017	31	70	160	40	1	3	2	240		60	5	5	5	5	5	3	2	115	5	450	0	0	0	3140	0	0	0	0	0	0
2017	38	69	160	39	1	4	2	310		30	10	5	5	5	5	10	10	70	5	465	0	0	0	3715	0	0	0	0	0	0
2018	31	63	160	39	1	4	2	170		10	10	15	10	5	5	3	2	42	3	275	0	0	0	3625	0	0	0	0	0	0
2017	38	65	158	38	1	7	1	60	120	130	30	30	30	15	15	10	10	66	30	546	0	0	0	3835	0	1	1	0	0	0
2017	27	79	156	37	0	4	3	300			60	20	20	10	60	30	20	126	5	651	0	0	0	3050	0	0	0	0	0	0
2017	39	63.5	155	39	1	5	3	120			30	15	15	5	5	3	2	14	1	210	1	0	0	3550	0	0	0	0	0	0
2017	40	68	158	30	1	6	2	240		90	30	5	5	5	5	5	5	56	4	450	1	0	0	2960	0	0	0	0	0	0
2017	30	68	165	41	0	5	3	130			30	30	10	5	5	20	5	74	5	314	1	0	0	3850	0	0	0	0	0	0
2017	32	58	164	39	0	6	2	60		110	60	40	60	40	20	10	10	34	6	450	1	0	0	3220	0	0	0	0	0	0
2017	40	70	156	40	1	4	3	165			25	20	30	5	5	3	2	60	5	320	0	0	0	3500	0	0	0	0	0	0
2017	38	64.5	161	38	1	3	3	350			30	10	3	3	2	2	1	8	2	411	0	0	0	3265	0	0	0	0	0	0
2017	38	68.5	162	38	1	3	2	180		60	5	5	5	5	5	3	2	14	2	286	0	0	0	2980	0	0	0	0	0	0
2017	31	74.5	160	40	1	3	3	140			10	10	5	5	5	3	2	15	10	205	0	0	0	4110	0	1	0	0	0	0
2017	29	61	163	39	0	5	2	417		253	30	20	10	10	10	5	5	62	5	827	1	0	0	3050	0	0	0	0	0	0
2017	35	65	156	40	1	5	2	150		60	20	20	20	3	2	3	2	9	5	294	1	0	0	3160	0	0	0	0	0	0
2018	34	84	168	39	0	6	1	135	120	75	120	30	30	20	10	15	15	130	10	710	1	0	0	3575	0	0	0	0	0	0
2018	35	81	169	38	0	5	3	380			150	90	30	30	20	10	40	60	6	816	0	0	0	3550	0	0	0	0	0	0
2017	29	82	165	39	1	4	2	130		20	10	15	15	4	3	2	1	11	4	215	0	0	0	3095	0	0	0	0	0	0
2017	28	56	165	37	0	6	2	330		60	20	20	20	15	15	30	15	53	7	585	0	0	0	3170	0	0	0	0	0	0
2017	39	60	156	38	1	4	2	180		90	60	10	10	10	10	10	10	68	10	468	1	0	0	2715	0	1	1	0	0	0
2018	27	64	170	38	0	4	2	190		60	30	20	10	5	5	5	5	116	9	455	0	0	0	3550	0	0	0	0	0	0
2017	28	62	160	40	0	4	3	240			30	30	10	10	5	5	15	99	6	450	1	0	0	3605	0	0	0	0	0	0
2017	29	79	163	37	0	4	2	300		45	45	10	10	10	10	10	10	29	6	485	0	0	0	3020	0	0	0	0	0	0
2017	29	55	158	38	0	4	3	210			10	10	10	5	5	5	10	25	5	295	0	0	0	3250	0	0	0	0	0	0
2017	26	63	168	41	0	5	3	205			15	10	15	15	15	15	35	87	5	417	0	0	0	3140	0	0	0	0	0	0
2017	31	70	163	39	0	6	1	360	60	45	45	30	30	30	30	25	5	16	4	680	0	0	0	3125	0	0	0	0	0	0
2017	43	63	156	40	1	5	2	110		90	50	20	20	15	15	20	10	58	5	413	0	0	0	3880	0	0	0	0	0	0
2017	20	68	160	39	0	4	2	510		120	20	20	10	10	15	10	5	30	10	760	0	0	0	2940	0	0	0	0	0	0
2017	28	65	158	38	1	3	3	190			15	10	10	5	5	10	5	10	5	265	1	0	0	3050	0	0	0	0	0	0
2017	33	70	158	38	1	5	2	140		15	10	15	15	5	5	10	5	6	9	235	0	0	0	3330	0	0	0	0	0	0
2017	36	66	157	38	1	5	5	390					60	75	40	10	10	17	6	608	1	0	0	2860	0	0	0	0	0	0
2017	40	68	160	38	1	4	2	180		20	10	5	5	5	5	5	5	41	2	283	0	0	0	3850	0	0	0	0	0	0
2017	27	65	162	40	0	6	2	160		80	60	45	45	120	30	30	30	85	5	690	0	0	0	3455	0	1	1	0	0	0
2017	40	58	156	39	1	5	2	220		60	20	20	10	10	10	5	5	24	30	414	1	1	0	3060	0	0	0	0	0	0
2017	31	67	160	39	1	3	4	260				5	3	2	5	3	2	18	2	300	0	0	0	3035	0	0	0	0	0	0
2017	28	60	156	37	1	5	2	80		30	20	10	10	10	10	10	5	9	5	199	1	0	0	2960	0	0	0	0	0	0
2017	29	65	158	40	1	3	4	295				10	5	5	2	2	1	8	5	333	0	0	0	3380	0	0	0	0	0	0
2017	29	62	155	39	0	5	4	200				30	30	15	15	30	30	130	5	485	0	0	0	2780	0	0	0	0	0	0
2017	32	55	153	39	0	3	5	240					30	10	10	5	5	31	4	335	1	0	0	2660	0	0	0	0	0	0
2017	27	64	160	39	0	5	2	300		60	30	20	10	20	10	10	30	100	10	600	0	0	1	3220	0	0	0	0	0	0
2017	29	62	158	38	0	3	4	330				15	15	20	10	5	5	51	5	456	1	0	0	2580	0	0	0	0	0	0
2017	27	65	168	40	0	7	2	180		90	240	90	60	10	10	10	20	26	4	740	1	0	0	3855	0	0	0	0	0	0
2017	31	73.5	165	38	1	4	3	210			30	20	10	10	5	3	2	27	23	340	1	0	0	4085	0	1	0	0	0	0
2017	31	73.5	162	38	1	5	2	150		60	30	20	10	10	5	3	2	27	23	340	1	0	0	4045	0	1	0	0	0	0
2017	35	68	160	38	1	4	2	120		25	20	20	5	3	3	2	2	17	5	222	0	0	0	3180	0	0	0	0	0	0
2017	33	59.5	155	39	1	3	3	230			10	5	5	5	5	5	5	30	5	305	0	0	0	2700	0	0	0	0	0	0
2017	36	63.5	160	39	0	6	3	210			180	60	60	20	20	50	40	93	8	741	0	0	0	3150	0	0	0	0	0	0
2017	29	69	165	40	0	4	4	330				60	30	10	10	5	5	65	5	520	0	0	0	3070	0	0	0	0	0	0
2017	28	65	158	40	0	6	2	180		60	60	90	30	30	30	30	5	3	2	520	0	0	1	2955	0	0	0	0	0	0
2017	26	60.5	156	39	0	5	3	345			225	20	20	20	20	10	30	78	5	773	1	0	0	3010	0	0	0	0	0	0
2017	41	65	160	39	1	3	4	210				5	3	2	5	3	2	10	5	245	0	0	0	3600	0	0	0	0	0	0
2017	38	69	163	38	1	4	1	180	20	10	10	10	5	5	5	3	2	13	5	268	0	0	0	3330	0	0	0	0	0	0
2017	34	68.5	164	39	0	4	3	260			20	5	5	5	5	3	2	10	5	320	0	0	0	3540	0	0	0	0	0	0
2017	34	69	157	38	0	6	3	210			120	120	30	30	30	30	30	85	15	700	0	0	0	3520	0	1	1	0	0	0
2017	27	65	158	39	1	4	4	75				55	15	15	10	5	5	25	5	210	1	0	0	3550	0	0	0	0	0	0
2017	30	65	156	39	1	3	3	150			30	10	5	3	3	2	2	13	7	225	0	0	0	3065	0	0	0	0	0	0
2018	30	60	155	39	0	6	3	270			60	20	20	80	60	30	90	65	5	700	1	0	1	3190	0	0	0	0	0	0
2017	26	63	163	40	0	4	2	300		90	60	10	10	5	5	15	15	55	5	570	0	0	0	3290	0	0	0	0	0	0
2017	31	48	150	38	1	4	3	110			50	5	5	5	5	5	5	19	5	214	0	0	0	3130	0	0	0	0	0	0
2017	28	65	158	38	1	4	2	150		40	3	3	2	2	2	2	1	5	10	220	1	0	0	3120	0	0	0	0	0	0
2017	28	65	156	38	0	2	9	80									20	30	10	140	0	0	0	3280	0	0	0	0	0	0
2017	29	69.5	165	39	0	5	2	440		140	20	20	20	20	20	20	20	103	7	830	1	0	0	2980	0	0	0	0	0	0
2018	24	69	160	38	0	3	3	205			40	15	5	5	5	3	2	75	5	360	0	0	0	3310	0	0	0	0	0	0
2017	27	70	160	39	1	4	4	120				35	10	5	10	5	5	30	10	230	1	0	0	3680	0	0	0	0	0	0
2017	32	68	165	38	1	4	3	140			5	5	5	5	10	10	10	5	5	200	1	0	0	3465	0	0	0	0	0	0
2018	28	70	148	38	0	4	2	120		60	45	25	10	20	10	5	5	33	7	340	0	0	1	2850	0	0	0	0	0	0
2017	35	76.5	162	39	1	5	3	350			30	30	10	5	2	2	1	24	21	475	1	0	0	3990	0	0	0	0	0	0
2017	33	65.5	156	38	1	4	2	380		25	20	5	5	5	2	2	1	12	10	467	1	0	0	3458	0	0	0	0	0	0
2017	33	69.5	160	38	1	5	1	120	30	20	10	10	2	2	1	5	5	8	2	215	1	0	0	3120	0	0	0	0	0	0
2017	29	65	156	37	1	5	3	200			30	40	20	20	10	5	5	10	30	370	0	0	0	3055	0	0	0	0	0	0
2017	30	84	158	39	0	4	3	255			40	40	10	10	10	15	15	41	4	440	1	0	0	3465	0	0	0	0	0	0
2017	26	61	156	40	1	4	3	130			30	20	5	5	5	5	5	15	5	225	0	0	0	3630	0	0	0	0	0	0
2019	27	70	156	38	0	4	2	245		60	30	30	10	10	10	15	15	27	5	457	0	0	0	3200	0	0	0	0	0	0
2017	34	68	163	40	0	2	3	200			10	10	5	5	5	3	2	38	30	308	0	0	0	3280	0	0	0	0	0	0
2017	36	66	157	39	1	4	2	170		60	10	10	3	3	2	2	1	15	5	281	0	0	0	2650	0	0	0	0	0	0
2019	27	76	162	40	0	5	2	270		300	25	25	10	10	10	15	15	76	4	760	1	0	0	3250	0	0	0	0	0	0
2018	28	66	162	40	0	3	4	210				90	20	20	15	10	5	32	5	407	0	0	0	3630	0	0	0	0	0	0
2017	28	65.5	162	40	0	6	2	390		180	110	120	20	10	15	15	15	29	19	923	1	0	1	3340	0	0	0	0	0	0
2017	28	52	154	41	0	4	2	150		60	45	40	15	15	5	5	5	62	8	410	0	0	0	3050	0	0	0	0	0	0
2017	34	72	167	39	1	5	2	210		30	10	10	10	20	10	10	10	48	10	378	0	0	0	3200	0	0	0	0	0	0
2017	24	65	160	39	0	5	4	270				15	15	10	5	35	20	106	5	481	0	0	0	3175	0	0	0	0	0	0
2017	28	83	163	38	0	5	3	275			15	15	10	20	30	20	25	80	5	495	0	0	0	3625	0	0	0	0	0	0
2017	30	74.5	162	39	1	3	4	150				30	20	10	5	3	2	12	10	242	0	0	1	3630	0	0	0	0	0	0
2017	25	77	163	39	0	8	1	360	180	210	30	20	15	30	25	30	10	50	10	970	0	0	0	3510	0	0	0	0	0	0
2017	35	75	163	38	1	4	4	160				30	40	30	5	5	5	5	5	285	0	0	0	3600	0	1	1	0	0	0
2017	28	60	156	38	0	6	2	240		120	10	10	10	60	10	10	30	85	5	590	0	0	0	3080	0	0	0	0	0	0
2017	28	65	163	38	0	5	2	240		50	50	15	10	5	5	5	10	45	5	440	1	0	0	3430	0	0	0	0	0	0
2017	33	73	165	38	1	4	2	120		240	50	5	5	5	5	5	5	5	5	450	1	0	0	2730	0	0	0	0	0	0
2017	26	62	163	37	0	5	3	210			120	90	30	10	10	10	10	70	10	570	0	0	0	3480	0	0	0	0	0	0
2017	27	66	160	40	0	5	2	120		60	60	60	45	45	30	30	50	48	4	552	1	0	1	3350	0	0	0	0	0	0
2017	32	62.5	158	37	1	4	3	65			5	3	2	5	5	10	5	47	5	152	0	0	0	4070	0	1	0	0	0	0
2017	28	67	168	39	0	6	3	390			90	30	30	90	15	15	30	76	4	770	0	0	0	3250	0	1	1	0	0	0
2017	32	68	160	39	0	8	2	150		30	30	180	30	30	30	30	20	92	8	630	1	0	0	2780	0	0	0	0	0	0
2017	27	62	165	39	0	5	2	370		60	20	20	30	30	15	10	5	50	5	615	0	0	0	3180	0	0	0	0	0	0
2017	27	63	160	38	0	8	2	215		140	145	60	60	30	30	40	20	56	5	801	1	0	0	2905	0	0	0	0	0	0
2017	34	76	162	38	2	3	3	160			20	10	10	10	5	3	2	22	10	252	0	0	0	2665	0	0	0	0	0	0
2017	42	65	156	38	1	4	3	150			40	20	10	10	5	3	2	13	2	255	0	0	0	3375	0	0	0	0	0	0
2017	38	65	155	38	1	4	3	120			30	2	1	1	1	3	2	20	5	185	0	0	0	2730	0	0	0	0	0	0
2017	27	60	158	40	0	6	3	180			240	60	30	45	30	35	10	78	2	710	1	0	0	3430	0	0	0	0	0	0
2017	41	56.5	156	39	1	4	3	510			20	15	20	15	10	5	5	56	6	662	1	0	1	3610	0	0	0	0	0	0
2017	41	69	167	40	1	4	4	110				10	10	5	5	10	10	16	4	180	0	0	0	3515	0	0	0	0	0	0
2017	25	62	156	38	0	6	2	390		60	30	30	10	10	10	30	30	57	10	667	0	0	0	3385	0	0	0	0	0	0
2017	29	59	158	37	1	3	3	295			15	10	5	3	3	2	2	42	3	380	1	0	0	2845	0	0	0	0	0	0
2019	25	70	160	39	0	4	4	270				150	10	10	10	10	10	86	5	561	0	0	0	3570	0	0	0	0	0	0
2017	29	63.5	156	37	0	5	3	540			60	60	15	15	15	10	10	130	5	860	1	0	1	2790	0	0	0	0	0	0
2017	25	65	161	40	0	7	2	360		120	60	120	80	90	30	30	10	72	9	981	1	0	1	3600	0	0	0	0	0	0
2017	32	69.5	160	38	1	2	3	90			5	5	5	5	5	3	2	28	5	153	0	0	0	3805	0	0	0	0	0	0
2017	30	65	162	37	0	5	2	130		30	5	3	2	1	10	3	2	47	6	239	0	0	0	2560	0	0	0	0	0	0
2017	29	70	162	39	1	4	5	180					20	10	20	10	10	10	12	272	1	0	0	3620	0	0	0	0	0	0
2017	30	61.5	156	39	1	3	4	190				15	10	5	5	5	5	20	5	260	1	0	0	3545	0	0	0	0	0	0
2018	31	60	160	38	0	3	3	350			45	25	20	30	20	20	10	116	7	643	0	1	0	2840	0	0	0	0	0	0
2018	26	72	160	38	0	5	2	100		30	15	15	30	20	10	10	10	11	9	260	0	0	1	2750	0	0	0	0	0	0
2017	29	68.5	162	39	0	6	2	150		90	120	30	30	30	10	10	10	30	5	515	0	0	0	3225	0	0	0	0	0	0
2017	28	54	156	40	0	5	3	230			15	15	10	10	10	30	15	32	8	375	1	0	1	2960	0	0	0	0	0	0
2017	32	73	170	40	0	6	2	300		120	60	60	60	15	15	30	30	116	12	818	0	1	0	3545	0	0	0	0	0	0
2017	30	57	156	39	1	4	5	145					11	5	4	5	5	30	5	210	0	0	0	3240	0	0	0	0	0	0
2017	32	50	154	39	0	5	3	390			40	40	15	15	15	15	20	32	5	587	1	0	0	3215	0	0	0	0	0	0
2017	24	67.5	160	39	0	6	1	150	120	140	30	30	10	10	10	10	10	72	5	597	0	0	0	3135	0	0	0	0	0	0
2017	23	75	160	38	1	5	2	200		190	80	30	5	5	5	3	2	27	13	560	1	0	0	3860	0	0	0	0	0	0
2017	28	67.5	165	40	0	3	3	90			10	10	5	5	5	10	10	54	5	204	0	0	0	3605	0	0	0	0	0	0
2017	31	60	161	39	0	3	3	140			10	10	10	10	10	5	5	107	10	317	0	0	0	3480	0	0	0	0	0	0
2017	38	64.5	160	37	1	5	3	150			40	20	10	10	10	30	10	58	5	343	0	0	0	3180	0	1	1	0	0	0
2017	32	69	160	37	1	5	3	110			20	10	30	15	2	2	1	28	5	223	0	0	0	3220	0	0	0	0	0	0
2017	25	68.5	166	37	0	5	3	390			20	10	15	15	15	15	10	36	5	531	0	0	0	3140	0	0	0	0	0	0
2017	37	63	156	38	1	4	2	150		90	20	15	3	3	2	2	1	15	10	311	0	0	0	3300	0	0	0	0	0	0
2017	40	65	160	39	2	4	3	100			30	15	15	10	10	5	5	26	5	221	0	0	0	3015	0	0	0	0	0	0
2017	28	67	160	39	0	6	2	450		30	20	20	20	15	15	30	15	37	10	662	0	0	0	3280	0	0	0	0	0	0
2017	28	64.5	148	38	0	6	2	180		150	90	60	30	30	10	10	10	131	9	710	0	0	0	3045	0	0	0	0	0	0
2017	30	72	158	38	0	4	2	100		90	20	10	5	5	5	3	2	106	24	370	0	0	0	3700	0	0	0	0	0	0
2017	34	65	158	38	1	4	2	140		65	20	20	5	3	3	2	2	15	10	285	0	0	0	3035	0	0	0	0	0	0
2017	21	65	152	38	0	4	2	420		90	210	180						0	0	900	1	0	1	2780	1	0	0	0	0	0
2017	28	60	156	38	1	5	2	160		50	10	5	5	5	5	6	6	14	5	271	1	0	0	3440	0	0	0	0	0	0
2017	31	85	168	38	0	5	3	300			15	15	10	20	10	30	10	28	5	443	1	0	0	3460	0	0	0	0	0	0
2017	27	83	161	38	0	5	2	380		40	30	30	30	30	30	20	10	81	5	686	1	0	0	3235	0	0	0	0	0	0
2017	24	65	160	38	0	3	4	180				5	5	5	5	5	5	74	10	294	0	0	0	2720	0	0	0	0	0	0
2017	27	74.5	164	40	0	4	3	450			10	10	5	5	15	15	30	29	10	579	1	0	0	3390	0	0	0	0	0	0
2019	29	80	164	38	1	0	1	160	60	40	30	15	15	10	10	5	5	12	5	367	0	0	0	2710	0	0	0	0	0	0
2019	29	63	158	40	1	4	4	555				10	10	10	5	5	5	15	5	620	0	0	0	3350	0	0	0	0	0	0
2017	29	59.5	158	37	0	3	3	150			5	5	5	5	5	5	15	17	5	217	0	0	0	2970	0	0	0	0	0	0
2017	29	63	165	41	0	6	2	390		90	60	30	30	40	30	5	5	23	10	713	1	0	1	3540	0	0	0	0	0	0
2017	30	68	165	40	0	7	2	330		210	90	60	30	45	45	15	15	82	10	932	1	0	0	3850	0	0	0	0	0	0
2017	29	72.5	166	37	1	6	2	150		360	90	40	40	35	5	5	5	39	6	775	0	0	0	2885	0	0	0	0	0	0
2017	33	60	155	41	1	5	3	180			60	20	20	5	5	5	5	16	4	320	0	0	0	3305	0	0	0	0	0	0
2017	28	67	160	40	0	6	2	200		60	40	40	60	140	60	10	5	36	9	660	1	0	0	3110	0	0	0	0	0	0
2017	28	67	160	40	0	6	2	200		60	60	50	75	75	50	30	15	36	9	660	1	0	0	3110	0	0	0	0	0	0
2017	33	80	168	38	1	4	3	270			30	2	1	1	1	1	1	13	5	325	0	0	0	3285	0	0	0	0	0	0
2017	36	73	158	39	1	6	3	210			45	45	30	20	10	10	5	30	8	413	0	0	0	4160	0	1	0	0	0	0
2017	28	66	161	40	0	7	3	300			90	60	90	90	30	30	10	72	8	780	1	0	1	3235	0	0	0	0	0	0
2017	24	82	158	40	0	5	2	210		240	10	10	10	10	10	10	30	10	5	555	1	0	0	3290	0	0	0	0	0	0
2017	35	51	155	39	0	5	3	310			80	60	60	15	15	15	15	63	17	650	0	0	0	2850	0	0	0	0	0	0
2017	28	69	156	40	0	6	2	150		110	60	60	30	20	15	15	10	70	5	545	0	0	0	3015	0	0	0	0	0	0
2017	26	71	160	37	0	5	3	300			60	30	15	15	15	15	10	48	7	515	0	0	0	2760	0	0	0	0	0	0
2018	27	65	160	40	0	3	2	135		25	20	20	10	20	15	10	5	42	8	310	1	0	0	4198	0	0	0	0	0	0
2017	35	64	156	38	1	3	3	240			20	1	1	1	1	1	1	16	10	292	0	0	0	3300	0	0	0	0	0	0
2017	25	64	159	39	0	5	3	380			30	15	15	10	10	10	10	20	5	505	0	0	0	2785	0	0	0	0	0	0
2017	26	57.5	161	39	0	6	2	240		90	60	30	30	30	30	15	15	114	6	660	0	0	0	3265	0	0	0	0	0	0
2017	35	75	165	37	0	6	2	300		60	20	10	15	15	15	15	10	29	5	494	0	0	0	2580	0	1	1	0	0	0
2017	23	65	163	39	0	5	2	240		60	30	20	20	30	60	60	60	141	4	725	0	0	0	3280	0	0	0	0	0	0
2017	26	65	160	40	0	6	4	300				120	60	60	20	10	30	48	12	660	1	0	0	3575	0	0	0	0	0	0
2017	30	60	156	41	0	5	3	330			90	90	30	30	30	20	25	77	20	742	1	0	0	3310	0	0	0	0	0	0
2017	29	68.5	160	38	1	5	3	580			220	35	25	5	5	3	2	20	5	900	1	0	1	3220	0	0	0	0	0	0
2017	37	83	168	39	1	5	2	150		40	20	30	10	10	5	3	2	10	5	285	0	0	0	3540	0	0	0	0	0	0
2017	34	63	156	38	1	5	1	290	30	30	30	30	10	10	10	10	10	33	5	498	0	0	0	3130	0	0	0	0	0	0
2017	34	63	156	39	1	5	1	290	30	30	30	30	10	10	10	10	10	33	5	498	0	0	0	3130	0	0	0	0	0	0
2017	28	66	157	40	1	4	2	120		60	10	10	5	5	5	3	2	9	5	234	0	0	0	3530	0	0	0	0	0	0
2017	34	88	165	38	1	4	3	260			10	10	10	10	5	5	10	7	7	334	0	0	0	3360	0	0	0	0	0	0
2019	27	73.3	160	39	1	2	4	450				10	5	5	5	3	2	58	5	543	1	0	0	3690	0	0	0	0	0	0
2017	25	69	160	40	0	6	2	240		90	60	40	30	30	30	30	20	51	7	628	1	0	0	3780	0	0	0	0	0	0
2017	33	70	165	39	1	2	5	135					5	3	3	2	2	12	10	172	0	0	0	3470	0	0	0	0	0	0
2017	36	63	156	38	1	3	3	150			30	20	5	5	5	3	2	24	5	249	0	0	0	3310	0	0	0	0	0	0
2017	28	71	160	40	0	6	3	300			60	60	30	30	90	10	5	74	5	664	0	0	0	3560	0	0	0	0	0	0
2017	31	75	168	40	1	5	4	190				30	5	5	15	5	5	12	3	270	1	0	0	3090	0	0	0	0	0	0
2017	40	54	153	38	1	4	4	140				40	5	3	2	5	5	9	5	214	0	0	0	2755	0	0	0	0	0	0
2017	22	65	159	39	0	6	2	120		60	60	45	45	60	60	30	20	70	5	575	1	0	0	3450	0	0	0	0	0	0
2017	32	64	155	38	0	5	2	465		60	10	10	5	5	30	30	45	17	3	680	1	0	0	2680	0	0	0	0	0	0
2017	32	59	156	39	0	5	3	180			60	20	10	30	10	5	5	39	8	367	1	0	0	3090	0	0	0	0	0	0
2017	28	65	160	37	0	5	3	240			15	15	30	30	5	3	2	13	7	360	0	0	0	3080	0	1	1	0	0	0
2017	28	63	160	40	0	4	3	270			15	15	10	10	10	15	15	16	5	381	0	0	0	3505	0	0	0	0	0	0
2017	37	65	155	37	1	3	3	60			30	40	5	5	5	3	2	26	4	180	0	0	0	3260	0	0	0	0	0	0
2017	27	86	166	40	0	7	2	215		90	180	60	30	40	30	15	15	117	5	797	0	0	0	4040	0	1	1	0	0	0
2017	25	90	162	39	0	5	2	220		100	15	10	5	20	10	15	15	55	5	470	0	0	0	3030	0	0	0	0	0	0
2017	34	65	158	38	1	3	1	120	30	20	2	1	1	1	1	1	1	15	2	195	0	0	0	3225	0	0	0	0	0	0
2019	35	72	163	41	1	3	3	125			30	20	10	5	5	10	5	19	6	235	0	0	0	3290	0	1	1	0	0	0
2017	31	57.5	150	38	0	3	3	360			30	30	10	5	5	5	5	40	5	495	0	0	0	2480	0	1	0	0	0	0
2017	30	65	160	39	1	3	3	180			130	5	5	3	3	2	2	7	3	340	0	0	0	3300	0	0	0	0	0	0
2017	26	72	160	39	0	5	2	110		120	120	30	10	10	10	15	15	38	5	483	0	0	0	3240	0	0	0	0	0	0
2017	26	66.5	165	37	0	4	1	305	60	30	15	15	10	5	5	5	5	84	5	544	0	0	0	2265	0	1	0	0	0	0
2018	37	60	160	39	1	5	2	100		20	20	10	10	5	3	2	5	7	8	190	0	0	0	3070	0	0	0	0	0	0
2017	34	73	162	39	1	5	3	20			60	30	30	65	5	3	2	17	3	235	1	0	0	3930	0	1	1	0	0	0
2017	28	60	156	39	0	4	2	330		60	10	10	10	10	10	5	5	33	3	486	0	0	0	3750	0	0	0	0	0	0
2017	34	73.5	162	38	1	6	2	140		60	60	30	10	5	5	5	5	12	13	345	1	0	0	3705	0	0	0	0	0	0
2017	34	73.5	163	38	1	6	2	140		60	60	30	10	5	5	5	5	12	13	345	1	0	0	3705	0	0	0	0	0	0
2017	36	57	155	39	1	3	3	190			30	5	5	3	3	2	2	55	5	300	0	0	0	3290	0	0	0	0	0	0
2017	27	71.5	164	39	0	4	3	330			20	20	20	10	10	10	30	76	5	531	0	0	0	3860	0	0	0	0	0	0
2017	27	65	162	39	0	5	2	280		90	10	10	10	15	15	10	10	46	5	501	0	0	0	2760	0	0	0	0	0	0
2017	32	66	158	39	1	5	2	300		30	25	60	5	5	5	3	2	73	7	515	1	0	0	3485	0	0	0	0	0	0
2017	27	66	164	41	0	5	4	340				30	10	10	10	30	20	41	4	495	0	0	0	3450	0	0	0	0	0	0
[truncated: 949 more rows]
