# Supplementary material for: Labor patterns of spontaneous first-stage labor in Chinese women with normal neonatal outcomes
Source: PLoS One. 2024 Jul 3;19(7):e0305243. doi: 10.1371/journal.pone.0305243 (PMC11221650; doi:10.1371/journal.pone.0305243)
Supplement: S1 File — (ZIP) [file pone.0305243.s002.zip]

Archive with 17 entries (16 files):
- Supplemental Materials/
- Supplemental Materials/S3 Fig.pdf
- __MACOSX/Supplemental Materials/._S3 Fig.pdf
- Supplemental Materials/S1 Table.pdf
- __MACOSX/Supplemental Materials/._S1 Table.pdf
- Supplemental Materials/S2 Fig.pdf
- __MACOSX/Supplemental Materials/._S2 Fig.pdf
- Supplemental Materials/S1 Fig.pdf
- __MACOSX/Supplemental Materials/._S1 Fig.pdf
- Supplemental Materials/S5 Table.pdf
- __MACOSX/Supplemental Materials/._S5 Table.pdf
- Supplemental Materials/S3 Table.pdf
- __MACOSX/Supplemental Materials/._S3 Table.pdf
- Supplemental Materials/S4 Table.pdf
- __MACOSX/Supplemental Materials/._S4 Table.pdf
- Supplemental Materials/S2 Table.pdf
- __MACOSX/Supplemental Materials/._S2 Table.pdf
